# Supplementary material for: (E)-2-{3-[4-(Diphenyl­amino)styr­yl]-5,5-dimethyl­cyclo­hex-2-enyl­idene}­malono­nitrile
Source: Acta Crystallogr Sect E Struct Rep Online. 2009 Apr 25;65(Pt 5):o1135. doi: 10.1107/S1600536809014378 (PMC2977807; doi:10.1107/S1600536809014378)
Supplement: Supplementary file 1 [file e-65-o1135-sup1.cif]

##############################################################################
###                                                                        ###
###        Electronic paper (Acta Crystallographica Section E)             ###
###                                                                        ###
##############################################################################
#                                                                            #
# This CIF contains the data in a paper accepted for publication in Acta     #
# Crystallographica Section E. It conforms to the requirements of Notes      #
# for Authors for Section E, and has been peer reviewed under the auspices   #
# of the IUCr Commission on Journals.                                        #
#                                                                            #
# Full details of the Crystallographic Information File format               #
# are given in the paper "The Crystallographic Information File (CIF):       #
# a New Standard Archive File for Crystallography" by S. R. Hall, F. H.      #
# Allen and I. D. Brown [Acta Cryst. (1991), A47, 655-685].                  #
#                                                                            #
# The current version of the core CIF dictionary is obtainable from          #
# ftp://ftp.iucr.org/pub/cif_core.dic. The current version number is 2.4.    #
#                                                                            #
# Software is freely available for graphical display of the structure(s) in  #
# this CIF.  For information consult the CIF home page http://www.iucr.org/  #
# cif/home.html                                                              #
#                                                                            #
# This file may be used for bona fide research purposes within the           #
# scientific community so long as proper attribution is given to the journal # 
# article from which it was obtained.                                        #
#                                                                            #
##############################################################################
                                             
data_global
_audit_creation_method     'form.cif (version 2.0)'
_journal_data_validation_number     ?
_journal_date_recd_electronic     2009-03-31
_journal_date_accepted     2009-04-17
_journal_name_full     'Acta Crystallographica, Section E'
_journal_year     2009
_journal_volume     65
_journal_issue      5
_journal_page_first     o1135
_journal_page_last     o1135
_journal_paper_category     QO
_journal_coeditor_code     XU2505
_publ_contact_author_name     'Dr Hai-Dong Ju'
_publ_contact_author_address
;
College of Materials Science and Engineering
China Jiliang University
Hangzhou 310018
China
;
_publ_contact_author_email     hdju1977@hotmail.com
_publ_contact_author_fax     '+86 571 28889527'
_publ_contact_author_phone     '+86 571 86835781'
_publ_section_title
;\
(<i>E</i>)-2-{3-[4-(Diphenylamino)styryl]-5,5-dimethylcyclohex-2-enylidene}\
malononitrile
;
loop_
    _publ_author_name
    _publ_author_address
    'Ju, Hai-Dong'
;
College of Materials Science and Engineering
China Jiliang University
Hangzhou 310018
People's Republic of China
;
    'Tao, Xu-Tang'
;
State Key Laboratory of Crystalline Materials
Shandong University
Jinan 250100
People's Republic of China
;
    'Xu, Shi-Qing'
;
College of Materials Science and Engineering
China Jiliang University
Hangzhou 310018
People's Republic of China
;
    'Yu, Wen-Tao'
;
State Key Laboratory of Crystalline Materials
Shandong University
Jinan 250100
People's Republic of China
;
data_I
_audit_creation_method     SHELXL97
_chemical_name_systematic
;
(<i>E</i>)-2-{3-[4-(Diphenylamino)styryl]-5,5-dimethylcyclohex-2-
enylidene}malononitrile
;
_chemical_name_common     ?
_chemical_formula_moiety     'C31 H27 N3'
_chemical_formula_sum     'C31 H27 N3'
_chemical_formula_structural     ?
_chemical_formula_analytical     ?
_chemical_formula_iupac     'C31 H27 N3'
_chemical_formula_weight     441.56
_chemical_melting_point     ?
_symmetry_cell_setting     monoclinic
_symmetry_space_group_name_H-M     'P 21/c'
_symmetry_space_group_name_Hall     '-P 2ybc'
loop_
    _symmetry_equiv_pos_as_xyz
    'x, y, z'
    '-x, y+1/2, -z+1/2'
    '-x, -y, -z'
    'x, -y-1/2, z-1/2'
_cell_length_a     13.239(5)
_cell_length_b     16.757(8)
_cell_length_c     11.886(3)
_cell_angle_alpha     90.00
_cell_angle_beta     104.073(5)
_cell_angle_gamma     90.00
_cell_volume     2557.7(17)
_cell_formula_units_Z     4
_cell_measurement_reflns_used     962
_cell_measurement_theta_min     2.414
_cell_measurement_theta_max     20.026
_cell_measurement_temperature     293(2)
_exptl_crystal_description     'Block'
_exptl_crystal_colour     'Red'
_exptl_crystal_size_max     0.48
_exptl_crystal_size_mid     0.19
_exptl_crystal_size_min     0.16
_exptl_crystal_density_diffrn     1.147
_exptl_crystal_density_meas     ?
_exptl_crystal_density_method     'not measured'
_exptl_crystal_F_000     936
_exptl_absorpt_coefficient_mu     0.068
_exptl_absorpt_correction_type     none
_exptl_absorpt_process_details     ?
_exptl_absorpt_correction_T_min     ?
_exptl_absorpt_correction_T_max     ?
_exptl_special_details
;
?
;
_diffrn_ambient_temperature     293(2)
_diffrn_radiation_type     MoK\a
_diffrn_radiation_wavelength     0.71069
_diffrn_radiation_source     'fine-focus sealed tube'
_diffrn_radiation_monochromator     graphite
_diffrn_measurement_device_type     'Bruker SMART area-detector'
_diffrn_measurement_method     '\f and \w'
_diffrn_detector_area_resol_mean     ?
_diffrn_reflns_number     20681
_diffrn_reflns_av_R_equivalents     0.0267
_diffrn_reflns_av_sigmaI/netI     0.0295
_diffrn_reflns_theta_min     1.59
_diffrn_reflns_theta_max     27.52
_diffrn_reflns_theta_full     27.52
_diffrn_measured_fraction_theta_max     0.996
_diffrn_measured_fraction_theta_full     0.996
_diffrn_reflns_limit_h_min     -17
_diffrn_reflns_limit_h_max     17
_diffrn_reflns_limit_k_min     -21
_diffrn_reflns_limit_k_max     20
_diffrn_reflns_limit_l_min     -15
_diffrn_reflns_limit_l_max     15
_diffrn_standards_number     0
_diffrn_standards_interval_count     ?
_diffrn_standards_interval_time     ?
_diffrn_standards_decay_%     ?
_refine_special_details
;
 Refinement of F^2^ against ALL reflections. The weighted R-factor wR and
 goodness of fit S are based on F^2^, conventional R-factors R are based on F,
 with F set to zero for negative F^2^. The threshold expression of F^2^ > 2sigma
 (F^2^) is used only for calculating R-factors (gt) etc. and is not relevant to
 the choice of reflections for refinement.  R-factors based on F^2^ are
 statistically about twice as large as those based on F, and R- factors based on
 ALL data will be even larger.
;
_reflns_number_total     5879
_reflns_number_gt     3554
_reflns_threshold_expression     I>2\s(I)
_refine_ls_structure_factor_coef     Fsqd
_refine_ls_matrix_type     full
_refine_ls_R_factor_all     0.0864
_refine_ls_R_factor_gt     0.0464
_refine_ls_wR_factor_gt     0.1338
_refine_ls_wR_factor_ref     0.1666
_refine_ls_goodness_of_fit_ref     0.916
_refine_ls_restrained_S_all     0.916
_refine_ls_number_reflns     5879
_refine_ls_number_parameters     309
_refine_ls_number_restraints     0
_refine_ls_hydrogen_treatment     constr
_refine_ls_weighting_scheme     calc
_refine_ls_weighting_details
             'calc w=1/[\s^2^(Fo^2^)+(0.1P)^2^+0.187P] where P=(Fo^2^+2Fc^2^)/3'
_atom_sites_solution_hydrogens     geom
_atom_sites_solution_primary     direct
_atom_sites_solution_secondary     difmap
_refine_ls_shift/su_max     0.000
_refine_ls_shift/su_mean     0.000
_refine_diff_density_max     0.126
_refine_diff_density_min     -0.178
_refine_ls_extinction_method     none
_refine_ls_extinction_coef     ?
loop_
    _atom_type_symbol
    _atom_type_description
    _atom_type_scat_dispersion_real
    _atom_type_scat_dispersion_imag
    _atom_type_scat_source
    'C' 'C' 0.0033 0.0016
                         'International Tables Vol C Tables 4.2.6.8 and 6.1.1.4'
    'H' 'H' 0.0000 0.0000
                         'International Tables Vol C Tables 4.2.6.8 and 6.1.1.4'
    'N' 'N' 0.0061 0.0033
                         'International Tables Vol C Tables 4.2.6.8 and 6.1.1.4'
_computing_data_collection     'SMART (Bruker, 2002)'
_computing_cell_refinement     'SAINT (Bruker, 2002)'
_computing_data_reduction     'SAINT (Bruker, 2002)'
_computing_structure_solution     'SHELXS97 (Sheldrick, 2008)'
_computing_structure_refinement     'SHELXL97 (Sheldrick, 2008)'
_computing_molecular_graphics     'ORTEP-3 for Windows (Farrugia, 1997)'
_computing_publication_material     'WinGX (Farrugia, 1999)'
loop_
    _atom_site_type_symbol
    _atom_site_label
    _atom_site_fract_x
    _atom_site_fract_y
    _atom_site_fract_z
    _atom_site_U_iso_or_equiv
    _atom_site_adp_type
    _atom_site_calc_flag
    _atom_site_refinement_flags
    _atom_site_occupancy
    _atom_site_disorder_assembly
    _atom_site_disorder_group
    N N1 0.81570(11) 0.18274(8) 0.93407(11) 0.0627(4) Uani d . 1 . .
    N N2 0.43530(17) 0.55197(11) 0.20566(18) 0.1061(6) Uani d . 1 . .
    N N3 0.21605(14) 0.45416(10) -0.09927(15) 0.0845(5) Uani d . 1 . .
    C C1 0.7581(2) 0.01018(13) 1.1028(2) 0.0974(7) Uani d . 1 . .
    H H1 0.7009 -0.0186 1.1131 0.117 Uiso calc R 1 . .
    C C2 0.8549(3) -0.01085(14) 1.1632(2) 0.1187(10) Uani d . 1 . .
    H H2 0.8641 -0.0534 1.2148 0.142 Uiso calc R 1 . .
    C C3 0.9377(2) 0.03051(15) 1.1477(2) 0.1226(10) Uani d . 1 . .
    H H3 1.0043 0.0163 1.1891 0.147 Uiso calc R 1 . .
    C C4 0.92488(17) 0.09351(13) 1.07133(19) 0.0943(7) Uani d . 1 . .
    H H4 0.9830 0.1213 1.0615 0.113 Uiso calc R 1 . .
    C C5 0.82738(14) 0.11594(10) 1.00942(13) 0.0585(4) Uani d . 1 . .
    C C6 0.74278(16) 0.07411(11) 1.02576(16) 0.0741(5) Uani d . 1 . .
    H H6 0.6758 0.0884 0.9856 0.089 Uiso calc R 1 . .
    C C7 0.86935(13) 0.28927(10) 1.07559(14) 0.0600(4) Uani d . 1 . .
    H H7 0.8285 0.2669 1.1209 0.072 Uiso calc R 1 . .
    C C8 0.92347(14) 0.35847(11) 1.11063(15) 0.0692(5) Uani d . 1 . .
    H H8 0.9191 0.3828 1.1796 0.083 Uiso calc R 1 . .
    C C9 0.98393(15) 0.39192(11) 1.04424(17) 0.0719(5) Uani d . 1 . .
    H H9 1.0205 0.4388 1.0682 0.086 Uiso calc R 1 . .
    C C10 0.99010(14) 0.35617(12) 0.94293(16) 0.0742(5) Uani d . 1 . .
    H H10 1.0304 0.3791 0.8975 0.089 Uiso calc R 1 . .
    C C11 0.93693(14) 0.28622(11) 0.90749(15) 0.0670(5) Uani d . 1 . .
    H H11 0.9425 0.2616 0.8392 0.080 Uiso calc R 1 . .
    C C12 0.87536(12) 0.25291(9) 0.97371(13) 0.0531(4) Uani d . 1 . .
    C C13 0.73979(12) 0.18623(9) 0.82857(12) 0.0521(4) Uani d . 1 . .
    C C14 0.69523(13) 0.25939(9) 0.78731(13) 0.0543(4) Uani d . 1 . .
    H H14 0.7134 0.3051 0.8321 0.065 Uiso calc R 1 . .
    C C15 0.62532(12) 0.26470(9) 0.68204(14) 0.0532(4) Uani d . 1 . .
    H H15 0.5975 0.3143 0.6563 0.064 Uiso calc R 1 . .
    C C16 0.59430(11) 0.19754(9) 0.61181(13) 0.0504(4) Uani d . 1 . .
    C C17 0.63661(12) 0.12448(10) 0.65608(13) 0.0571(4) Uani d . 1 . .
    H H17 0.6158 0.0784 0.6131 0.069 Uiso calc R 1 . .
    C C18 0.70818(13) 0.11848(10) 0.76140(14) 0.0578(4) Uani d . 1 . .
    H H18 0.7355 0.0689 0.7878 0.069 Uiso calc R 1 . .
    C C19 0.52268(12) 0.20214(10) 0.49796(13) 0.0533(4) Uani d . 1 . .
    H H19 0.4978 0.1541 0.4626 0.064 Uiso calc R 1 . .
    C C20 0.48912(12) 0.26930(10) 0.43923(14) 0.0552(4) Uani d . 1 . .
    H H20 0.5141 0.3171 0.4753 0.066 Uiso calc R 1 . .
    C C21 0.41880(11) 0.27527(9) 0.32670(13) 0.0501(4) Uani d . 1 . .
    C C22 0.40255(12) 0.34749(9) 0.27357(13) 0.0549(4) Uani d . 1 . .
    H H22 0.4357 0.3918 0.3131 0.066 Uiso calc R 1 . .
    C C23 0.33747(12) 0.35870(9) 0.16069(13) 0.0512(4) Uani d . 1 . .
    C C24 0.28127(13) 0.28808(9) 0.09855(13) 0.0561(4) Uani d . 1 . .
    H H24A 0.3210 0.2671 0.0465 0.067 Uiso calc R 1 . .
    H H24B 0.2144 0.3056 0.0515 0.067 Uiso calc R 1 . .
    C C25 0.26297(12) 0.22075(9) 0.17857(13) 0.0520(4) Uani d . 1 . .
    C C26 0.36565(12) 0.20259(9) 0.26656(14) 0.0545(4) Uani d . 1 . .
    H H26A 0.3521 0.1660 0.3243 0.065 Uiso calc R 1 . .
    H H26B 0.4123 0.1761 0.2269 0.065 Uiso calc R 1 . .
    C C27 0.17984(13) 0.24505(11) 0.24035(16) 0.0686(5) Uani d . 1 . .
    H H27A 0.1163 0.2569 0.1840 0.103 Uiso calc R 1 . .
    H H27B 0.2026 0.2915 0.2869 0.103 Uiso calc R 1 . .
    H H27C 0.1681 0.2021 0.2891 0.103 Uiso calc R 1 . .
    C C28 0.22779(15) 0.14665(11) 0.10523(16) 0.0787(6) Uani d . 1 . .
    H H28A 0.2813 0.1307 0.0679 0.118 Uiso calc R 1 . .
    H H28B 0.1651 0.1584 0.0475 0.118 Uiso calc R 1 . .
    H H28C 0.2148 0.1042 0.1541 0.118 Uiso calc R 1 . .
    C C29 0.32897(13) 0.43195(9) 0.10715(14) 0.0590(4) Uani d . 1 . .
    C C30 0.38730(16) 0.49914(11) 0.16151(17) 0.0730(5) Uani d . 1 . .
    C C31 0.26565(15) 0.44413(10) -0.00723(17) 0.0649(5) Uani d . 1 . .
loop_
    _atom_site_aniso_label
    _atom_site_aniso_U_11
    _atom_site_aniso_U_22
    _atom_site_aniso_U_33
    _atom_site_aniso_U_12
    _atom_site_aniso_U_13
    _atom_site_aniso_U_23
    N1 0.0691(9) 0.0547(8) 0.0565(8) -0.0110(7) -0.0001(7) 0.0077(6)
    N2 0.1275(16) 0.0607(11) 0.1231(15) -0.0240(11) 0.0169(12) -0.0041(10)
    N3 0.1009(13) 0.0683(11) 0.0790(11) -0.0048(9) 0.0118(9) 0.0167(8)
    C1 0.141(2) 0.0771(15) 0.0818(15) -0.0301(15) 0.0420(15) 0.0037(11)
    C2 0.190(3) 0.0671(15) 0.0774(15) -0.0170(18) -0.0100(18) 0.0142(11)
    C3 0.133(2) 0.0778(16) 0.122(2) -0.0014(16) -0.0367(17) 0.0290(15)
    C4 0.0822(14) 0.0771(14) 0.1062(16) -0.0069(11) -0.0110(12) 0.0232(12)
    C5 0.0716(11) 0.0487(9) 0.0526(9) -0.0029(8) 0.0101(8) 0.0012(7)
    C6 0.0856(13) 0.0656(12) 0.0772(12) -0.0033(10) 0.0315(10) 0.0035(9)
    C7 0.0588(10) 0.0628(11) 0.0595(9) -0.0036(8) 0.0162(8) 0.0009(8)
    C8 0.0745(12) 0.0604(11) 0.0696(11) 0.0016(9) 0.0112(9) -0.0073(8)
    C9 0.0724(12) 0.0521(10) 0.0809(12) -0.0102(9) -0.0011(9) 0.0066(9)
    C10 0.0684(12) 0.0802(13) 0.0709(12) -0.0198(10) 0.0111(9) 0.0164(10)
    C11 0.0672(11) 0.0787(12) 0.0552(9) -0.0115(9) 0.0149(8) 0.0008(8)
    C12 0.0512(9) 0.0529(9) 0.0517(8) -0.0048(7) 0.0059(7) 0.0057(7)
    C13 0.0522(9) 0.0521(9) 0.0507(8) -0.0033(7) 0.0099(7) 0.0008(7)
    C14 0.0576(9) 0.0484(9) 0.0559(9) -0.0010(7) 0.0117(7) -0.0049(7)
    C15 0.0517(9) 0.0481(9) 0.0597(9) 0.0047(7) 0.0132(7) 0.0000(7)
    C16 0.0429(8) 0.0542(9) 0.0544(9) 0.0022(7) 0.0126(6) -0.0010(7)
    C17 0.0558(9) 0.0525(10) 0.0606(9) -0.0009(8) 0.0092(7) -0.0085(7)
    C18 0.0595(10) 0.0469(9) 0.0635(10) 0.0054(7) 0.0080(8) 0.0017(7)
    C19 0.0437(8) 0.0570(10) 0.0589(9) -0.0002(7) 0.0118(7) -0.0057(7)
    C20 0.0462(9) 0.0565(10) 0.0612(9) -0.0058(7) 0.0098(7) -0.0016(7)
    C21 0.0413(8) 0.0512(9) 0.0588(9) -0.0006(7) 0.0141(7) -0.0009(7)
    C22 0.0528(9) 0.0501(9) 0.0619(9) -0.0073(7) 0.0139(7) -0.0040(7)
    C23 0.0491(8) 0.0484(9) 0.0592(9) -0.0017(7) 0.0193(7) -0.0003(7)
    C24 0.0558(9) 0.0552(10) 0.0573(9) -0.0034(7) 0.0135(7) -0.0001(7)
    C25 0.0471(8) 0.0459(8) 0.0597(9) -0.0019(7) 0.0068(7) 0.0021(7)
    C26 0.0476(8) 0.0490(9) 0.0646(9) 0.0025(7) 0.0089(7) -0.0003(7)
    C27 0.0488(9) 0.0758(12) 0.0828(12) -0.0002(8) 0.0192(8) 0.0162(9)
    C28 0.0809(13) 0.0588(11) 0.0841(13) -0.0143(9) -0.0039(10) -0.0047(9)
    C29 0.0636(10) 0.0501(9) 0.0652(10) -0.0030(8) 0.0189(8) 0.0023(7)
    C30 0.0869(14) 0.0490(10) 0.0813(12) -0.0072(10) 0.0173(10) 0.0056(9)
    C31 0.0738(12) 0.0497(10) 0.0730(12) -0.0035(9) 0.0215(9) 0.0079(8)
_geom_special_details
;
All e.s.d.'s (except the e.s.d. in the dihedral angle between two l.s. planes)
are estimated using the full covariance matrix. The cell e.s.d.'s are taken
into account individually in the estimation of e.s.d.'s in distances, angles
and torsion angles; correlations between e.s.d.'s in cell parameters are only
used when they are defined by crystal symmetry. An approximate (isotropic)
treatment of cell e.s.d.'s is used for estimating e.s.d.'s involving l.s.
planes.
;
loop_
    _geom_bond_atom_site_label_1
    _geom_bond_atom_site_label_2
    _geom_bond_site_symmetry_2
    _geom_bond_distance
    _geom_bond_publ_flag
    N1 C13 . 1.405(2) ?
    N1 C5 . 1.418(2) ?
    N1 C12 . 1.431(2) ?
    N2 C30 . 1.141(2) ?
    N3 C31 . 1.143(2) ?
    C1 C2 . 1.354(4) ?
    C1 C6 . 1.392(3) ?
    C1 H1 . 0.9300 ?
    C2 C3 . 1.347(4) ?
    C2 H2 . 0.9300 ?
    C3 C4 . 1.375(3) ?
    C3 H3 . 0.9300 ?
    C4 C5 . 1.374(3) ?
    C4 H4 . 0.9300 ?
    C5 C6 . 1.374(2) ?
    C6 H6 . 0.9300 ?
    C7 C8 . 1.373(2) ?
    C7 C12 . 1.375(2) ?
    C7 H7 . 0.9300 ?
    C8 C9 . 1.373(3) ?
    C8 H8 . 0.9300 ?
    C9 C10 . 1.365(3) ?
    C9 H9 . 0.9300 ?
    C10 C11 . 1.379(2) ?
    C10 H10 . 0.9300 ?
    C11 C12 . 1.381(2) ?
    C11 H11 . 0.9300 ?
    C13 C18 . 1.392(2) ?
    C13 C14 . 1.397(2) ?
    C14 C15 . 1.366(2) ?
    C14 H14 . 0.9300 ?
    C15 C16 . 1.402(2) ?
    C15 H15 . 0.9300 ?
    C16 C17 . 1.395(2) ?
    C16 C19 . 1.453(2) ?
    C17 C18 . 1.378(2) ?
    C17 H17 . 0.9300 ?
    C18 H18 . 0.9300 ?
    C19 C20 . 1.342(2) ?
    C19 H19 . 0.9300 ?
    C20 C21 . 1.435(2) ?
    C20 H20 . 0.9300 ?
    C21 C22 . 1.358(2) ?
    C21 C26 . 1.498(2) ?
    C22 C23 . 1.420(2) ?
    C22 H22 . 0.9300 ?
    C23 C29 . 1.375(2) ?
    C23 C24 . 1.494(2) ?
    C24 C25 . 1.533(2) ?
    C24 H24A . 0.9700 ?
    C24 H24B . 0.9700 ?
    C25 C27 . 1.520(2) ?
    C25 C28 . 1.524(2) ?
    C25 C26 . 1.531(2) ?
    C26 H26A . 0.9700 ?
    C26 H26B . 0.9700 ?
    C27 H27A . 0.9600 ?
    C27 H27B . 0.9600 ?
    C27 H27C . 0.9600 ?
    C28 H28A . 0.9600 ?
    C28 H28B . 0.9600 ?
    C28 H28C . 0.9600 ?
    C29 C31 . 1.428(3) ?
    C29 C30 . 1.428(3) ?
loop_
    _geom_angle_atom_site_label_1
    _geom_angle_atom_site_label_2
    _geom_angle_atom_site_label_3
    _geom_angle_site_symmetry_1
    _geom_angle_site_symmetry_3
    _geom_angle
    _geom_angle_publ_flag
    C13 N1 C5 . . 122.75(13) ?
    C13 N1 C12 . . 118.53(12) ?
    C5 N1 C12 . . 118.29(13) ?
    C2 C1 C6 . . 121.1(2) ?
    C2 C1 H1 . . 119.4 ?
    C6 C1 H1 . . 119.4 ?
    C3 C2 C1 . . 119.4(2) ?
    C3 C2 H2 . . 120.3 ?
    C1 C2 H2 . . 120.3 ?
    C2 C3 C4 . . 120.8(2) ?
    C2 C3 H3 . . 119.6 ?
    C4 C3 H3 . . 119.6 ?
    C5 C4 C3 . . 120.8(2) ?
    C5 C4 H4 . . 119.6 ?
    C3 C4 H4 . . 119.6 ?
    C4 C5 C6 . . 118.46(17) ?
    C4 C5 N1 . . 119.87(17) ?
    C6 C5 N1 . . 121.62(16) ?
    C5 C6 C1 . . 119.5(2) ?
    C5 C6 H6 . . 120.3 ?
    C1 C6 H6 . . 120.3 ?
    C8 C7 C12 . . 120.24(16) ?
    C8 C7 H7 . . 119.9 ?
    C12 C7 H7 . . 119.9 ?
    C9 C8 C7 . . 120.29(17) ?
    C9 C8 H8 . . 119.9 ?
    C7 C8 H8 . . 119.9 ?
    C10 C9 C8 . . 119.75(17) ?
    C10 C9 H9 . . 120.1 ?
    C8 C9 H9 . . 120.1 ?
    C9 C10 C11 . . 120.45(17) ?
    C9 C10 H10 . . 119.8 ?
    C11 C10 H10 . . 119.8 ?
    C10 C11 C12 . . 119.83(17) ?
    C10 C11 H11 . . 120.1 ?
    C12 C11 H11 . . 120.1 ?
    C7 C12 C11 . . 119.43(15) ?
    C7 C12 N1 . . 120.57(14) ?
    C11 C12 N1 . . 119.96(14) ?
    C18 C13 C14 . . 118.16(14) ?
    C18 C13 N1 . . 121.87(14) ?
    C14 C13 N1 . . 119.96(14) ?
    C15 C14 C13 . . 120.86(14) ?
    C15 C14 H14 . . 119.6 ?
    C13 C14 H14 . . 119.6 ?
    C14 C15 C16 . . 121.88(14) ?
    C14 C15 H15 . . 119.1 ?
    C16 C15 H15 . . 119.1 ?
    C17 C16 C15 . . 116.57(14) ?
    C17 C16 C19 . . 120.59(14) ?
    C15 C16 C19 . . 122.84(14) ?
    C18 C17 C16 . . 122.08(15) ?
    C18 C17 H17 . . 119.0 ?
    C16 C17 H17 . . 119.0 ?
    C17 C18 C13 . . 120.40(15) ?
    C17 C18 H18 . . 119.8 ?
    C13 C18 H18 . . 119.8 ?
    C20 C19 C16 . . 125.98(15) ?
    C20 C19 H19 . . 117.0 ?
    C16 C19 H19 . . 117.0 ?
    C19 C20 C21 . . 126.94(15) ?
    C19 C20 H20 . . 116.5 ?
    C21 C20 H20 . . 116.5 ?
    C22 C21 C20 . . 119.28(14) ?
    C22 C21 C26 . . 119.98(14) ?
    C20 C21 C26 . . 120.72(14) ?
    C21 C22 C23 . . 123.27(14) ?
    C21 C22 H22 . . 118.4 ?
    C23 C22 H22 . . 118.4 ?
    C29 C23 C22 . . 121.22(14) ?
    C29 C23 C24 . . 120.23(14) ?
    C22 C23 C24 . . 118.50(13) ?
    C23 C24 C25 . . 114.28(13) ?
    C23 C24 H24A . . 108.7 ?
    C25 C24 H24A . . 108.7 ?
    C23 C24 H24B . . 108.7 ?
    C25 C24 H24B . . 108.7 ?
    H24A C24 H24B . . 107.6 ?
    C27 C25 C28 . . 109.77(14) ?
    C27 C25 C26 . . 110.51(14) ?
    C28 C25 C26 . . 109.03(13) ?
    C27 C25 C24 . . 110.18(13) ?
    C28 C25 C24 . . 108.51(13) ?
    C26 C25 C24 . . 108.80(13) ?
    C21 C26 C25 . . 113.60(12) ?
    C21 C26 H26A . . 108.8 ?
    C25 C26 H26A . . 108.8 ?
    C21 C26 H26B . . 108.8 ?
    C25 C26 H26B . . 108.8 ?
    H26A C26 H26B . . 107.7 ?
    C25 C27 H27A . . 109.5 ?
    C25 C27 H27B . . 109.5 ?
    H27A C27 H27B . . 109.5 ?
    C25 C27 H27C . . 109.5 ?
    H27A C27 H27C . . 109.5 ?
    H27B C27 H27C . . 109.5 ?
    C25 C28 H28A . . 109.5 ?
    C25 C28 H28B . . 109.5 ?
    H28A C28 H28B . . 109.5 ?
    C25 C28 H28C . . 109.5 ?
    H28A C28 H28C . . 109.5 ?
    H28B C28 H28C . . 109.5 ?
    C23 C29 C31 . . 122.11(15) ?
    C23 C29 C30 . . 121.35(15) ?
    C31 C29 C30 . . 116.48(15) ?
    N2 C30 C29 . . 178.8(2) ?
    N3 C31 C29 . . 179.1(2) ?
loop_
    _geom_torsion_atom_site_label_1
    _geom_torsion_atom_site_label_2
    _geom_torsion_atom_site_label_3
    _geom_torsion_atom_site_label_4
    _geom_torsion_site_symmetry_1
    _geom_torsion_site_symmetry_2
    _geom_torsion_site_symmetry_3
    _geom_torsion_site_symmetry_4
    _geom_torsion
    _geom_torsion_publ_flag
    C6 C1 C2 C3 . . . . -0.5(4) ?
    C1 C2 C3 C4 . . . . -0.1(4) ?
    C2 C3 C4 C5 . . . . 0.2(4) ?
    C3 C4 C5 C6 . . . . 0.2(3) ?
    C3 C4 C5 N1 . . . . 177.9(2) ?
    C13 N1 C5 C4 . . . . 144.71(18) ?
    C12 N1 C5 C4 . . . . -42.9(2) ?
    C13 N1 C5 C6 . . . . -37.7(2) ?
    C12 N1 C5 C6 . . . . 134.71(17) ?
    C4 C5 C6 C1 . . . . -0.7(3) ?
    N1 C5 C6 C1 . . . . -178.40(17) ?
    C2 C1 C6 C5 . . . . 0.9(3) ?
    C12 C7 C8 C9 . . . . 0.0(3) ?
    C7 C8 C9 C10 . . . . 0.1(3) ?
    C8 C9 C10 C11 . . . . -0.7(3) ?
    C9 C10 C11 C12 . . . . 1.3(3) ?
    C8 C7 C12 C11 . . . . 0.5(3) ?
    C8 C7 C12 N1 . . . . -177.28(15) ?
    C10 C11 C12 C7 . . . . -1.2(3) ?
    C10 C11 C12 N1 . . . . 176.63(15) ?
    C13 N1 C12 C7 . . . . 116.95(17) ?
    C5 N1 C12 C7 . . . . -55.8(2) ?
    C13 N1 C12 C11 . . . . -60.8(2) ?
    C5 N1 C12 C11 . . . . 126.46(17) ?
    C5 N1 C13 C18 . . . . -33.5(2) ?
    C12 N1 C13 C18 . . . . 154.15(15) ?
    C5 N1 C13 C14 . . . . 147.73(15) ?
    C12 N1 C13 C14 . . . . -24.6(2) ?
    C18 C13 C14 C15 . . . . -2.3(2) ?
    N1 C13 C14 C15 . . . . 176.54(14) ?
    C13 C14 C15 C16 . . . . 0.8(2) ?
    C14 C15 C16 C17 . . . . 1.5(2) ?
    C14 C15 C16 C19 . . . . -177.95(14) ?
    C15 C16 C17 C18 . . . . -2.3(2) ?
    C19 C16 C17 C18 . . . . 177.10(14) ?
    C16 C17 C18 C13 . . . . 0.9(2) ?
    C14 C13 C18 C17 . . . . 1.4(2) ?
    N1 C13 C18 C17 . . . . -177.36(14) ?
    C17 C16 C19 C20 . . . . -169.57(15) ?
    C15 C16 C19 C20 . . . . 9.8(2) ?
    C16 C19 C20 C21 . . . . 179.76(14) ?
    C19 C20 C21 C22 . . . . -172.13(15) ?
    C19 C20 C21 C26 . . . . 6.3(2) ?
    C20 C21 C22 C23 . . . . 177.62(13) ?
    C26 C21 C22 C23 . . . . -0.8(2) ?
    C21 C22 C23 C29 . . . . -175.45(14) ?
    C21 C22 C23 C24 . . . . 2.0(2) ?
    C29 C23 C24 C25 . . . . -158.00(14) ?
    C22 C23 C24 C25 . . . . 24.5(2) ?
    C23 C24 C25 C27 . . . . 72.25(18) ?
    C23 C24 C25 C28 . . . . -167.55(13) ?
    C23 C24 C25 C26 . . . . -49.05(18) ?
    C22 C21 C26 C25 . . . . -26.7(2) ?
    C20 C21 C26 C25 . . . . 154.85(14) ?
    C27 C25 C26 C21 . . . . -71.15(17) ?
    C28 C25 C26 C21 . . . . 168.12(13) ?
    C24 C25 C26 C21 . . . . 49.95(18) ?
    C22 C23 C29 C31 . . . . 178.69(14) ?
    C24 C23 C29 C31 . . . . 1.2(2) ?
    C22 C23 C29 C30 . . . . 1.7(2) ?
    C24 C23 C29 C30 . . . . -175.73(15) ?
