# Supplementary material for: (E)-2-{3-[4-(Diphenyl­amino)styr­yl]-5,5-dimethyl­cyclo­hex-2-enyl­idene}­malono­nitrile
Source: Acta Crystallogr Sect E Struct Rep Online. 2009 Apr 25;65(Pt 5):o1135. doi: 10.1107/S1600536809014378 (PMC2977807; doi:10.1107/S1600536809014378)
Supplement: Supplementary file 2 [file e-65-o1135-Isup2.hkl]

# 
# h,k,l, Fc-squared, Fo-squared, sigma(Fo-squared) and status flag 
# 
data_I
_shelx_title '                                juhaidong01 in P2(1)/c' 
_shelx_refln_list_code          4 
_shelx_F_calc_maximum      206.82 
_exptl_crystal_F_000       936.00 
_reflns_d_resolution_high  0.7690 
 
loop_ 
 _symmetry_equiv_pos_as_xyz 
 'x, y, z' 
 '-x, y+1/2, -z+1/2' 
 '-x, -y, -z' 
 'x, -y-1/2, z-1/2' 
 
_cell_length_a    13.2390 
_cell_length_b    16.7570 
_cell_length_c    11.8860 
_cell_angle_alpha  90.000 
_cell_angle_beta  104.073 
_cell_angle_gamma  90.000 
 
_shelx_F_squared_multiplier     1.000 
 
loop_ 
 _refln_index_h 
 _refln_index_k 
 _refln_index_l 
 _refln_F_squared_calc 
 _refln_F_squared_meas 
 _refln_F_squared_sigma 
 _refln_observed_status 
   1   0   0      315.79      362.20      7.42 o 
   2   0   0     9047.58     8824.51    141.12 o 
   3   0   0     2157.43     1937.50     20.08 o 
   4   0   0      123.43      123.88      3.03 o 
   5   0   0      481.56      499.05      7.49 o 
   6   0   0      370.20      338.58      9.17 o 
   7   0   0       10.05        9.04      2.09 o 
   8   0   0      361.27      367.32      7.44 o 
   9   0   0      957.47      933.19     14.01 o 
  10   0   0       60.52       61.32      4.17 o 
  11   0   0       42.81       38.90      3.89 o 
  12   0   0       98.54      102.69     10.11 o 
  13   0   0       45.82       47.84      8.17 o 
  14   0   0        4.84        8.95      5.83 o 
  15   0   0       44.71       33.84      8.17 o 
  16   0   0       10.66       11.28      7.00 o 
   1   1   0     1149.78     1137.34     17.87 o 
   2   1   0     7231.31     6991.36     51.30 o 
   3   1   0     7549.23     7396.85     57.35 o 
   4   1   0     1960.09     1884.11     14.36 o 
   5   1   0       24.29       28.69      1.25 o 
   6   1   0      113.80      112.83      2.46 o 
   7   1   0       22.18       27.71      1.91 o 
   8   1   0       66.60       78.82      2.48 o 
   9   1   0       21.27       33.05      1.93 o 
  10   1   0       75.36       80.34      3.42 o 
  11   1   0      124.96      128.30      5.42 o 
  12   1   0       61.07       70.46      6.18 o 
  13   1   0       23.18       30.33      5.08 o 
  14   1   0       19.54       18.09      4.68 o 
  15   1   0       18.33       24.46      9.92 o 
  16   1   0        3.07        1.73      4.37 o 
   0   2   0    22992.61    23680.15    467.65 o 
   1   2   0     3252.53     2965.81     28.30 o 
   2   2   0      110.02      101.06      1.55 o 
   3   2   0      904.36      901.51      6.81 o 
   4   2   0      960.69     1012.57      8.57 o 
   5   2   0      330.00      302.21      3.87 o 
   6   2   0      400.80      369.66      4.70 o 
   7   2   0       71.05       83.67      2.36 o 
   8   2   0      113.07      123.79      3.28 o 
   9   2   0      578.94      591.37      7.37 o 
  10   2   0      162.49      167.32      4.67 o 
  11   2   0        0.33        0.45      2.02 o 
  12   2   0        1.18        2.17      3.27 o 
  13   2   0       75.05       64.00      6.58 o 
  14   2   0        3.59        0.01      4.86 o 
  15   2   0        2.83       -3.54      3.54 o 
  16   2   0       13.43       13.54      5.36 o 
   1   3   0       37.11       37.31      1.35 o 
   2   3   0        4.25        4.85      0.64 o 
   3   3   0       73.95       73.20      1.52 o 
   4   3   0       20.44       24.52      1.07 o 
   5   3   0     1643.81     1670.73     12.30 o 
   6   3   0       60.12       67.68      1.85 o 
   7   3   0       45.10       41.85      1.82 o 
   8   3   0      308.69      300.71      4.76 o 
   9   3   0       26.69       25.82      1.97 o 
  10   3   0      435.30      410.84      7.39 o 
  11   3   0       69.82       76.01      4.53 o 
  12   3   0      264.34      271.87     10.93 o 
  13   3   0        9.96        3.41      3.71 o 
  14   3   0       21.88       24.28      5.64 o 
  15   3   0       36.82       22.39      5.50 o 
  16   3   0       16.21       25.12      6.05 o 
   0   4   0     4569.48     4517.81     53.09 o 
   1   4   0     1967.39     1939.65     14.27 o 
   2   4   0      559.00      521.67      5.93 o 
   3   4   0     4588.40     4529.61     34.56 o 
   4   4   0      411.28      358.26      4.12 o 
   5   4   0      389.35      386.57      4.27 o 
   6   4   0      285.85      361.61      4.31 o 
   7   4   0       81.58       92.45      2.96 o 
   8   4   0      117.15      124.44      2.83 o 
   9   4   0      272.88      269.88      4.98 o 
  10   4   0        4.14        3.31      3.35 o 
  11   4   0       77.16       82.97      6.48 o 
  12   4   0       92.53      124.29      5.99 o 
  13   4   0       38.57       44.02      8.75 o 
  14   4   0        2.86        8.74      4.10 o 
  15   4   0        0.05       -0.28      8.36 o 
  16   4   0       32.87       39.92      8.36 o 
   1   5   0      391.69      393.72      3.78 o 
   2   5   0     1106.43     1016.46     14.12 o 
   3   5   0     2489.84     2538.37     23.92 o 
   4   5   0      118.99      118.11      2.36 o 
   5   5   0       13.19       20.64      1.25 o 
   6   5   0        9.11        6.49      1.21 o 
   7   5   0      288.37      276.00      4.00 o 
   8   5   0       44.50       45.03      1.90 o 
   9   5   0       23.74       28.43      1.99 o 
  10   5   0      261.20      280.57      7.77 o 
  11   5   0        4.91        3.07      2.42 o 
  12   5   0      151.36      160.60      6.61 o 
  13   5   0       51.54       67.89     15.95 o 
  14   5   0        1.46        7.97      4.20 o 
  15   5   0       17.00       20.20      4.93 o 
  16   5   0        0.98       -2.20      5.06 o 
   0   6   0      694.99      692.50      9.06 o 
   1   6   0        9.60       11.13      1.00 o 
   2   6   0       42.02       45.54      1.58 o 
   3   6   0      107.08      122.35      2.87 o 
   4   6   0       28.08       25.39      1.49 o 
   5   6   0     1542.40     1640.04     13.58 o 
   6   6   0       70.95       60.83      2.19 o 
   7   6   0      145.22      130.42      2.98 o 
   8   6   0       37.26       39.23      1.97 o 
   9   6   0        4.60        4.58      1.40 o 
  10   6   0        0.25        0.45      2.14 o 
  11   6   0        0.09       -0.97      2.27 o 
  12   6   0        9.57       12.18      3.04 o 
  13   6   0       16.16       11.57      3.41 o 
  14   6   0        0.93       -1.40      9.53 o 
  15   6   0       14.26       13.13      4.75 o 
  16   6   0       23.88       36.29      6.82 o 
   1   7   0     1246.98     1246.84      9.72 o 
   2   7   0        1.66        0.06      0.64 o 
   3   7   0        0.01        1.48      0.81 o 
   4   7   0     1592.09     1679.23     15.21 o 
   5   7   0      790.86      860.81      9.39 o 
   6   7   0       65.68       67.41      2.57 o 
   7   7   0       36.83       41.31      1.89 o 
   8   7   0        0.10        3.83      1.29 o 
   9   7   0       28.14       27.52      3.15 o 
  10   7   0       25.82       23.84      3.27 o 
  11   7   0      104.44      105.93      5.50 o 
  12   7   0        0.15       -3.33      3.33 o 
  13   7   0      114.58      129.55      6.59 o 
  14   7   0       79.57       75.79      7.29 o 
  15   7   0        0.45        0.44      6.61 o 
   0   8   0      759.36      780.26      9.04 o 
   1   8   0      939.58      892.06      7.69 o 
   2   8   0      213.40      249.41      3.94 o 
   3   8   0      268.92      267.95      4.65 o 
   4   8   0      723.83      748.38      9.36 o 
   5   8   0        0.24        0.21      1.05 o 
   6   8   0      605.01      646.37     11.63 o 
   7   8   0        1.68        0.70      1.24 o 
   8   8   0       10.62        9.49      1.92 o 
   9   8   0        0.41        4.78      2.42 o 
  10   8   0       68.46       67.68      4.54 o 
  11   8   0        0.02       -2.08      2.31 o 
  12   8   0       18.54       17.87      3.54 o 
  13   8   0       27.82       30.67      5.51 o 
  14   8   0        5.09        8.17      7.00 o 
  15   8   0       40.96       34.62      9.72 o 
   1   9   0      314.43      316.36      3.94 o 
   2   9   0      100.75      111.21      3.22 o 
   3   9   0      129.82      135.59      3.42 o 
   4   9   0     1466.31     1518.96     16.05 o 
   5   9   0      188.71      207.37      4.19 o 
   6   9   0       18.51       20.39      1.89 o 
   7   9   0        1.71        3.44      1.85 o 
   8   9   0        0.93       -1.00      1.86 o 
   9   9   0       17.61       21.89      3.18 o 
  10   9   0        1.49        6.97      5.86 o 
  11   9   0       21.00       17.44      3.35 o 
  12   9   0       29.64       21.15      4.93 o 
  13   9   0      161.86      194.11     10.13 o 
  14   9   0       90.66       84.41     12.06 o 
  15   9   0        1.34       -0.78      7.39 o 
   0  10   0        3.99        6.21      1.25 o 
   1  10   0        4.37        4.04      1.10 o 
   2  10   0       35.49       31.89      1.62 o 
   3  10   0        5.11        9.00      1.23 o 
   4  10   0        6.55        9.49      1.25 o 
   5  10   0        0.28        0.04      1.08 o 
   6  10   0        5.94        9.44      1.81 o 
   7  10   0        6.37        7.69      1.80 o 
   8  10   0       40.07       36.21      9.34 o 
   9  10   0      215.82      228.94      9.30 o 
  10  10   0        4.89        4.86      3.58 o 
  11  10   0       30.87       29.97      4.93 o 
  12  10   0        9.14       11.73      4.53 o 
  13  10   0        0.00       -1.99      3.82 o 
  14  10   0        1.02       -1.56      7.00 o 
   1  11   0      311.18      315.54      4.65 o 
   2  11   0        9.99       12.65      1.86 o 
   3  11   0       37.78       42.85      2.21 o 
   4  11   0       13.61       15.06      1.73 o 
   5  11   0       11.40       14.34      2.31 o 
   6  11   0       76.65       74.77      4.00 o 
   7  11   0      172.93      185.20      6.96 o 
   8  11   0        0.05        1.03      3.15 o 
   9  11   0        9.54        4.61      3.54 o 
  10  11   0        0.32       -2.19      4.08 o 
  11  11   0        0.25        1.47      6.22 o 
  12  11   0       18.11       21.17      5.20 o 
  13  11   0       61.39       61.48      7.14 o 
  14  11   0       15.02       15.56      7.78 o 
   0  12   0      495.73      506.16      7.77 o 
   1  12   0       27.07       27.38      2.06 o 
   2  12   0       14.36       13.81      1.69 o 
   3  12   0       51.76       54.43      2.99 o 
   4  12   0      112.54      109.03      5.17 o 
   5  12   0       16.82       15.32      2.99 o 
   6  12   0       11.97        7.61      4.81 o 
   7  12   0        0.13        0.14      2.04 o 
   8  12   0        0.66        1.17      3.03 o 
   9  12   0        8.83       11.09      3.85 o 
  10  12   0       19.35       20.08      5.83 o 
  11  12   0       28.60       31.39      5.42 o 
  12  12   0        4.91        4.08      4.40 o 
  13  12   0        3.32        7.51      4.81 o 
   1  13   0      610.16      600.00     16.74 o 
   2  13   0       89.47       88.30      5.36 o 
   3  13   0      472.54      464.61     13.84 o 
   4  13   0      191.89      216.95      6.57 o 
   5  13   0        9.31        8.32      2.60 o 
   6  13   0        0.74        0.26      2.02 o 
   7  13   0       26.76       25.45      4.37 o 
   8  13   0        1.33       -3.15      3.15 o 
   9  13   0        8.47        2.22      3.43 o 
  10  13   0        0.57        6.53      3.98 o 
  11  13   0        1.78       -1.22      6.81 o 
  12  13   0       10.70        9.08      9.33 o 
  13  13   0        0.44       -2.57      4.58 o 
   0  14   0      280.25      287.13     13.23 o 
   1  14   0      198.04      201.01     11.28 o 
   2  14   0        2.29        1.38      3.70 o 
   3  14   0      207.31      216.16      9.34 o 
   4  14   0        4.44        2.55      2.99 o 
   5  14   0        8.86       12.79      2.80 o 
   6  14   0      112.24      112.89      5.85 o 
   7  14   0       16.17        2.59      5.64 o 
   8  14   0       62.29       64.24      6.05 o 
   9  14   0        0.14       -0.03      3.54 o 
  10  14   0       14.40       10.12      4.37 o 
  11  14   0       12.29       14.37      5.20 o 
  12  14   0       11.38       20.63      5.76 o 
   1  15   0      478.06      470.20     18.48 o 
   2  15   0      241.78      225.29      9.73 o 
   3  15   0        0.81        0.59      3.89 o 
   4  15   0       36.38       38.09      4.53 o 
   5  15   0       24.85       24.03      4.10 o 
   6  15   0       25.36       29.48      4.37 o 
   7  15   0        0.11        0.00      5.06 o 
   8  15   0       63.00       64.18      8.56 o 
   9  15   0        2.08       -3.30      3.30 o 
  10  15   0        0.16       -1.32      7.00 o 
  11  15   0        5.83        7.39      4.81 o 
  12  15   0        6.85       16.59      5.32 o 
   0  16   0      146.23      132.26     10.50 o 
   1  16   0       27.63       28.04      4.40 o 
   2  16   0      198.99      207.81      8.94 o 
   3  16   0        0.04       -2.54      2.88 o 
   4  16   0       23.23       27.34      4.86 o 
   5  16   0        5.55        1.12      3.15 o 
   6  16   0       55.40       62.62      8.56 o 
   7  16   0        2.23        4.28      5.45 o 
   8  16   0        0.88       -1.94      5.06 o 
   9  16   0        0.70       -2.72      5.45 o 
  10  16   0        0.07        0.78      6.22 o 
  11  16   0        9.33        6.22      6.61 o 
   1  17   0      146.50      153.45      8.08 o 
   2  17   0       22.25       28.70      6.81 o 
   3  17   0       48.00       57.01      5.78 o 
   4  17   0       14.44       12.60      4.47 o 
   5  17   0      104.88      114.32      7.97 o 
   6  17   0        6.73        5.06      5.45 o 
   7  17   0      102.52      136.14     12.06 o 
   8  17   0       24.40        5.45      6.22 o 
   9  17   0        0.02       -2.33      5.83 o 
  10  17   0        5.86        6.22      7.00 o 
   0  18   0        7.06       15.17      6.22 o 
   1  18   0       12.48       21.98      4.86 o 
   2  18   0        1.88       -1.91      6.22 o 
   3  18   0        0.50       -1.40      5.06 o 
   4  18   0       22.40       25.41      5.64 o 
   5  18   0       11.00       -0.39      5.06 o 
   6  18   0        3.53        5.83      5.83 o 
   7  18   0       41.59       50.95      9.34 o 
   8  18   0        0.00       11.67      7.00 o 
   9  18   0        7.64        6.61      7.39 o 
   1  19   0        3.90       12.06      5.06 o 
   2  19   0        2.26        2.14      6.81 o 
   3  19   0       40.75       46.31      6.61 o 
   4  19   0        3.07       -1.56      3.64 o 
   5  19   0       38.10       44.34      8.95 o 
   6  19   0       58.33       83.24     10.89 o 
   7  19   0        2.22       -3.50      6.22 o 
   8  19   0        2.19       -1.17      6.22 o 
   0  20   0       38.32       39.28      8.17 o 
   1  20   0        0.09       -0.50      6.22 o 
   2  20   0        9.94        7.50      4.48 o 
   3  20   0        0.71        2.76      4.37 o 
   4  20   0        8.90       12.84      5.25 o 
   5  20   0       14.53       22.95      8.95 o 
   6  20   0        2.34        1.56      6.61 o 
   1  21   0        5.93        7.51      4.93 o 
   2  21   0        0.72        0.73      4.26 o 
   3  21   0        3.36        4.60      6.22 o 
   4  21   0        2.29        1.17      7.78 o 
 -16   1   1        0.46       -2.83      3.92 o 
 -15   1   1        5.57        0.58      3.85 o 
 -14   1   1        0.21       -3.27      3.27 o 
 -13   1   1       27.27       26.26      4.81 o 
 -12   1   1       46.97       42.34      3.20 o 
 -11   1   1       35.92       26.26      2.52 o 
 -10   1   1      166.65      179.74      4.92 o 
  -9   1   1       45.12       48.51      2.65 o 
  -8   1   1      165.19      160.29      3.40 o 
  -7   1   1       46.54       52.59      2.13 o 
  -6   1   1      123.78      117.52      2.50 o 
  -5   1   1       90.83       91.12      2.02 o 
  -4   1   1      136.35      133.70      2.38 o 
  -3   1   1    18875.51    19103.46    128.94 o 
  -2   1   1      779.74      643.81      7.75 o 
  -1   1   1      248.61      201.59      3.37 o 
   0   1   1      560.03      502.07      9.38 o 
   1   1   1     2450.54     2280.56     22.09 o 
   2   1   1     4432.87     4386.95     33.37 o 
   3   1   1        8.21        8.80      0.70 o 
   4   1   1        5.64        5.60      0.81 o 
   5   1   1       91.07       71.90      1.84 o 
   6   1   1      470.83      480.27      5.46 o 
   7   1   1        8.52        6.87      1.03 o 
   8   1   1       29.88       37.45      1.79 o 
   9   1   1      246.53      234.77      4.91 o 
  10   1   1        1.16        1.15      1.77 o 
  11   1   1       20.41       34.12      4.68 o 
  12   1   1        4.07        8.86      3.71 o 
  13   1   1       21.48       20.80      4.53 o 
  14   1   1       19.20       28.75      5.50 o 
  15   1   1       14.68       21.39      5.50 o 
  16   1   1       10.98       11.62      5.45 o 
 -16   2   1       22.59       25.13     11.67 o 
 -15   2   1       81.67       93.89      8.08 o 
 -14   2   1        1.50       -3.15      3.15 o 
 -13   2   1       32.75       34.64      4.41 o 
 -12   2   1        6.18        6.38      2.54 o 
 -11   2   1       76.96       84.35      4.44 o 
 -10   2   1      244.93      240.85      5.67 o 
  -9   2   1        3.74        6.06      1.58 o 
  -8   2   1       10.18       11.19      1.34 o 
  -7   2   1        6.29        2.35      1.27 o 
  -6   2   1      115.62      109.99      2.52 o 
  -5   2   1        3.28        1.65      1.01 o 
  -4   2   1     1782.31     1766.24     13.61 o 
  -3   2   1    12088.85    12145.61     75.15 o 
  -2   2   1      964.95      915.98      8.01 o 
  -1   2   1     9989.53    10013.42     91.84 o 
   0   2   1     3313.54     3196.11     30.42 o 
   1   2   1      331.54      352.75      4.63 o 
   2   2   1      133.27      132.90      2.28 o 
   3   2   1     1167.65     1084.90      7.88 o 
   4   2   1      470.64      440.17      4.60 o 
   5   2   1      882.21      864.10      7.94 o 
   6   2   1        4.20        4.74      0.88 o 
   7   2   1      410.57      412.78      5.30 o 
   8   2   1        4.38        3.31      1.19 o 
   9   2   1      208.49      201.31      3.99 o 
  10   2   1       10.62        3.23      2.08 o 
  11   2   1      167.92      174.92     11.86 o 
  12   2   1      109.14      114.49      7.70 o 
  13   2   1       10.82       10.82      3.98 o 
  14   2   1        8.72        9.13      4.26 o 
  15   2   1        1.83        9.40      6.03 o 
  16   2   1        3.94        8.51      5.04 o 
 -16   3   1        3.18        4.17      4.48 o 
 -15   3   1       40.51       42.63      7.97 o 
 -14   3   1        3.36       -1.07      3.43 o 
 -13   3   1       45.60       46.35      4.41 o 
 -12   3   1       28.88       30.55      3.65 o 
 -11   3   1        0.26       -1.20      1.48 o 
 -10   3   1      105.16      106.42      5.28 o 
  -9   3   1       52.02       51.28      2.73 o 
  -8   3   1       52.70       52.09      2.31 o 
  -7   3   1      354.47      325.71      4.70 o 
  -6   3   1        2.08        0.19      0.69 o 
  -5   3   1     1292.22     1313.90     10.17 o 
  -4   3   1       17.75       19.04      0.99 o 
  -3   3   1     2320.94     2326.83     20.78 o 
  -2   3   1     3385.72     3332.62     23.38 o 
  -1   3   1     2497.08     2416.34     25.24 o 
   0   3   1     1512.43     1427.54     12.85 o 
   1   3   1    15867.08    15445.27    126.26 o 
   2   3   1     7372.61     7133.15     61.49 o 
   3   3   1     2466.26     2517.78     16.79 o 
   4   3   1       59.91       70.34      1.56 o 
   5   3   1      601.73      627.06      6.08 o 
   6   3   1       63.48       62.94      2.51 o 
   7   3   1       68.50       81.28      2.18 o 
   8   3   1      113.34      127.62      3.20 o 
   9   3   1      261.70      291.86      6.65 o 
  10   3   1      141.99      155.27      5.69 o 
  11   3   1       13.10        7.65      3.43 o 
  12   3   1        6.84       11.28      4.13 o 
  13   3   1        0.05       -0.53      4.08 o 
  14   3   1       42.34       59.36     11.09 o 
  15   3   1        1.44       -1.56      3.30 o 
  16   3   1        3.20        5.63      6.42 o 
 -16   4   1        8.75        4.42      4.48 o 
 -15   4   1       55.11       49.97      6.58 o 
 -14   4   1       59.94       83.92      7.41 o 
 -13   4   1        0.02       -2.45      3.24 o 
 -12   4   1       29.56       37.02      4.78 o 
 -11   4   1      101.63      101.51      3.59 o 
 -10   4   1       46.92       45.29      2.50 o 
  -9   4   1       15.48       12.28      1.57 o 
  -8   4   1      253.84      261.96      4.05 o 
  -7   4   1        3.65        3.20      0.93 o 
  -6   4   1     1604.70     1600.71     12.42 o 
  -5   4   1     2868.11     2911.26     20.14 o 
  -4   4   1      830.87      869.78      7.80 o 
  -3   4   1      604.91      596.85      5.59 o 
  -2   4   1      645.64      612.43      6.80 o 
  -1   4   1     3161.00     3070.49     23.74 o 
   0   4   1     1879.59     1831.69     14.76 o 
   1   4   1     5795.55     5897.21     49.02 o 
   2   4   1        0.02        0.83      0.65 o 
   3   4   1     2681.30     2696.89     21.63 o 
   4   4   1       24.93       18.91      1.00 o 
   5   4   1      487.02      461.89      4.72 o 
   6   4   1      591.34      568.48      5.68 o 
   7   4   1      507.05      500.42      5.49 o 
   8   4   1        5.16        6.64      1.11 o 
   9   4   1       45.91       48.40      3.83 o 
  10   4   1       18.18       13.63      2.73 o 
  11   4   1       12.20       15.75      2.83 o 
  12   4   1      327.23      352.25     12.62 o 
  13   4   1       81.06       94.52      9.72 o 
  14   4   1       27.87       18.23      4.81 o 
  15   4   1        1.16        7.11      4.48 o 
  16   4   1        9.19        8.41      4.95 o 
 -16   5   1       34.28       30.40      7.78 o 
 -15   5   1       38.49       43.57      6.53 o 
 -14   5   1       25.31       23.20      5.32 o 
 -13   5   1        0.72       -2.13      2.98 o 
 -12   5   1      107.88      105.75      8.81 o 
 -11   5   1       14.48       16.55      3.08 o 
 -10   5   1        0.00       -0.53      1.31 o 
  -9   5   1      352.67      349.39      5.93 o 
  -8   5   1        2.16        1.77      1.06 o 
  -7   5   1       35.59       38.10      1.67 o 
  -6   5   1      323.59      328.12      5.71 o 
  -5   5   1      122.63      136.18      3.16 o 
  -4   5   1       30.97       35.29      1.38 o 
  -3   5   1       31.30       34.54      1.28 o 
  -2   5   1       34.08       37.85      1.57 o 
  -1   5   1       74.76       75.25      1.87 o 
   0   5   1      183.82      180.37      3.21 o 
   1   5   1      508.23      482.16      5.21 o 
   2   5   1       75.25       65.05      1.76 o 
   3   5   1     1026.03     1070.35     11.06 o 
   4   5   1     1132.29     1058.24     11.35 o 
   5   5   1      825.76      775.55      7.98 o 
   6   5   1      210.65      200.89      3.11 o 
   7   5   1        0.60        0.55      0.85 o 
   8   5   1       95.70      102.25      3.42 o 
   9   5   1        4.07        4.50      1.63 o 
  10   5   1        2.35        1.41      2.19 o 
  11   5   1      123.69      143.43      6.16 o 
  12   5   1        0.97        1.54      3.27 o 
  13   5   1       95.42      100.78      7.81 o 
  14   5   1       11.96        5.10      4.37 o 
  15   5   1        0.00       -0.99      3.82 o 
 -16   6   1       27.77       29.51      6.15 o 
 -15   6   1       14.45       13.48      5.08 o 
 -14   6   1      102.30       79.03      5.69 o 
 -13   6   1        0.36        0.61      3.63 o 
 -12   6   1       22.04       21.97      3.50 o 
 -11   6   1      150.84      152.15      6.32 o 
 -10   6   1       48.39       51.15      2.67 o 
  -9   6   1        3.74        6.78      1.48 o 
  -8   6   1        8.42        6.85      1.45 o 
  -7   6   1      980.26      989.20      9.79 o 
  -6   6   1      504.24      544.72      6.31 o 
  -5   6   1      281.10      245.68      3.75 o 
  -4   6   1      102.76      122.99      3.19 o 
  -3   6   1      163.29      185.76      3.15 o 
  -2   6   1       54.74       49.28      1.66 o 
  -1   6   1      238.20      250.50      3.72 o 
   0   6   1     3739.67     3731.43     29.14 o 
   1   6   1     2597.81     2649.80     19.57 o 
   2   6   1       25.79       22.75      2.59 o 
   3   6   1     8907.09     9259.45     69.69 o 
   4   6   1     1330.40     1402.61     12.97 o 
   5   6   1      406.35      474.69      6.12 o 
   6   6   1      627.02      597.14      7.41 o 
   7   6   1       94.38       99.14      2.62 o 
   8   6   1        3.74        5.19      2.13 o 
   9   6   1       45.27       40.06      5.61 o 
  10   6   1       56.65       53.79      8.37 o 
  11   6   1       82.98       75.96      4.95 o 
  12   6   1      272.09      272.27     11.24 o 
  13   6   1       50.45       50.19      6.18 o 
  14   6   1       20.89       26.23      5.48 o 
  15   6   1        2.33       -1.03      4.86 o 
 -16   7   1       43.36       49.40     11.67 o 
 -15   7   1       22.29       14.78      8.56 o 
 -14   7   1        5.85        4.22      3.27 o 
 -13   7   1       23.22       24.28      6.47 o 
 -12   7   1       79.92       89.05      5.33 o 
 -11   7   1       94.83       92.05      6.29 o 
 -10   7   1        3.71        3.94      1.58 o 
  -9   7   1      154.72      167.13      4.16 o 
  -8   7   1      151.80      156.27      3.83 o 
  -7   7   1      551.07      581.28      7.55 o 
  -6   7   1      203.05      185.91      3.51 o 
  -5   7   1      133.77      129.96      3.27 o 
  -4   7   1      403.23      394.91      5.38 o 
  -3   7   1      259.22      239.46      3.74 o 
  -2   7   1     1112.16     1040.78      9.10 o 
  -1   7   1       55.02       62.60      2.01 o 
   0   7   1      881.30      962.51      8.50 o 
   1   7   1      233.17      225.34      3.27 o 
   2   7   1      994.73     1104.43      9.71 o 
   3   7   1      740.17      744.23      8.05 o 
   4   7   1      295.06      321.33      5.30 o 
   5   7   1      619.09      581.20      7.18 o 
   6   7   1       56.13       70.86      2.58 o 
   7   7   1       16.88       18.15      1.92 o 
   8   7   1        0.68       -1.03      2.29 o 
   9   7   1      129.71      123.48      5.38 o 
  10   7   1        4.60        5.13      2.52 o 
  11   7   1       52.34       51.22      4.39 o 
  12   7   1       20.56       24.36      3.81 o 
  13   7   1       43.52       52.52      8.95 o 
  14   7   1       26.03       34.16      6.03 o 
  15   7   1        0.50       -3.64      3.64 o 
 -15   8   1        0.26        5.83      7.00 o 
 -14   8   1       13.05       12.54      4.81 o 
 -13   8   1        3.14        2.62      4.02 o 
 -12   8   1       19.68       14.84      4.53 o 
 -11   8   1       15.73       13.19      3.18 o 
 -10   8   1       81.08       84.46      7.60 o 
  -9   8   1      315.56      308.36      5.81 o 
  -8   8   1        9.96        9.01      1.72 o 
  -7   8   1      295.90      304.69      5.29 o 
  -6   8   1       12.11       14.25      1.85 o 
  -5   8   1      136.13      160.73      4.75 o 
  -4   8   1      142.27      144.54      3.15 o 
  -3   8   1       21.56       17.72      1.68 o 
  -2   8   1      126.96      145.11      2.54 o 
  -1   8   1        8.30        9.03      0.74 o 
   0   8   1        1.73        1.14      0.72 o 
   1   8   1       30.29       34.19      1.46 o 
   2   8   1       84.15      107.93      2.47 o 
   3   8   1      746.58      786.70      8.61 o 
   4   8   1      978.66      995.76     10.39 o 
   5   8   1        3.62        3.11      1.13 o 
   6   8   1        0.18        0.88      1.07 o 
   7   8   1       41.05       38.86      2.24 o 
   8   8   1       19.05       18.96      2.90 o 
   9   8   1        2.42        1.29      2.69 o 
  10   8   1        1.04       -2.90      2.90 o 
  11   8   1       75.77       72.10      4.95 o 
  12   8   1        5.04        2.56      2.85 o 
  13   8   1       24.32       24.59      5.20 o 
  14   8   1       92.42      103.02      8.47 o 
  15   8   1        5.17        1.56      5.45 o 
 -15   9   1        3.10       -4.67      7.00 o 
 -14   9   1        0.75        4.13      4.38 o 
 -13   9   1        2.15        3.06      4.08 o 
 -12   9   1      145.33      161.42     11.28 o 
 -11   9   1        0.53        3.67      3.64 o 
 -10   9   1        0.49       -0.44      2.80 o 
  -9   9   1       25.92       31.85      2.70 o 
  -8   9   1        0.70        2.49      1.66 o 
  -7   9   1        1.27       -0.38      1.41 o 
  -6   9   1      108.82       87.26      3.22 o 
  -5   9   1       38.78       41.37      2.03 o 
  -4   9   1      291.80      314.40      4.57 o 
  -3   9   1       86.57       63.75      2.22 o 
  -2   9   1      616.84      642.43      6.37 o 
  -1   9   1      416.27      389.36      4.13 o 
   0   9   1       67.69       62.40      1.93 o 
   1   9   1       53.70       56.58      1.94 o 
   2   9   1        0.19       -0.31      0.86 o 
   3   9   1      138.58      106.66      2.71 o 
   4   9   1        1.63        0.17      1.04 o 
   5   9   1        1.64        0.56      0.99 o 
   6   9   1       46.89       49.25      2.85 o 
   7   9   1       38.20       39.49      2.86 o 
   8   9   1       21.57       27.24      3.67 o 
   9   9   1        7.80        2.35      2.31 o 
  10   9   1        1.05       -2.27      2.27 o 
  11   9   1        1.01        2.39      2.57 o 
  12   9   1        8.65        7.37      3.06 o 
  13   9   1        4.03        0.19      6.03 o 
  14   9   1        0.55       -3.89      6.22 o 
 -15  10   1        1.53        7.78      5.14 o 
 -14  10   1        4.28        5.68      4.93 o 
 -13  10   1        2.38       11.65      4.65 o 
 -12  10   1        0.22       -1.47      3.82 o 
 -11  10   1       25.44       23.60      6.03 o 
 -10  10   1       22.59       18.42      4.48 o 
  -9  10   1      106.44       98.20      4.86 o 
  -8  10   1       10.01        9.79      2.95 o 
  -7  10   1       36.85       36.30      3.15 o 
  -6  10   1        1.81        3.39      1.88 o 
  -5  10   1       27.25       32.54      2.74 o 
  -4  10   1       49.85       45.96      2.62 o 
  -3  10   1        0.61        1.43      1.13 o 
  -2  10   1      287.09      297.17      4.04 o 
  -1  10   1      140.23      142.89      2.44 o 
   0  10   1       19.16       28.83      1.57 o 
   1  10   1     1100.10     1139.39     10.63 o 
   2  10   1       50.63       46.36      1.97 o 
   3  10   1       31.79       31.40      1.73 o 
   4  10   1      282.31      285.03      5.01 o 
   5  10   1      134.84      142.02      3.65 o 
   6  10   1       34.27       40.34      3.06 o 
   7  10   1       34.59       31.30      3.13 o 
   8  10   1        0.28       -0.08      2.27 o 
   9  10   1        9.62        2.71      2.57 o 
  10  10   1       24.38       29.35      3.86 o 
  11  10   1        1.22       -3.30      3.30 o 
  12  10   1        1.49       -0.72      3.82 o 
  13  10   1       16.78       16.72      8.17 o 
  14  10   1       72.14      102.30     13.22 o 
 -14  11   1        1.95       -2.62      4.53 o 
 -13  11   1        6.26        3.87      4.58 o 
 -12  11   1        0.04       -0.03      4.10 o 
 -11  11   1       24.06       26.78      5.08 o 
 -10  11   1        0.05       -1.37      3.15 o 
  -9  11   1        0.26       -3.50      4.08 o 
  -8  11   1        1.22        1.22      2.26 o 
  -7  11   1       42.99       34.02      3.31 o 
  -6  11   1       23.67       28.23      4.62 o 
  -5  11   1       17.79       20.74      2.23 o 
  -4  11   1        6.40        3.79      1.38 o 
  -3  11   1      278.48      261.35      5.64 o 
  -2  11   1     1577.63     1482.28     13.55 o 
  -1  11   1      629.74      588.33      7.06 o 
   0  11   1      810.39      888.35      9.08 o 
   1  11   1      492.44      491.14      6.18 o 
   2  11   1       16.27       13.52      1.43 o 
   3  11   1      167.47      151.88      3.40 o 
   4  11   1       16.35       22.45      2.34 o 
   5  11   1       30.66       31.56      2.14 o 
   6  11   1        3.71       -0.05      1.34 o 
   7  11   1       53.88       51.11      3.71 o 
   8  11   1      105.27       97.76      6.58 o 
   9  11   1       35.54       30.19      6.22 o 
  10  11   1       62.02       63.39      6.81 o 
  11  11   1       34.16       28.28      5.14 o 
  12  11   1        0.21        1.63      4.10 o 
  13  11   1        5.17        0.53      4.37 o 
  14  11   1        8.16        8.95      8.17 o 
 -14  12   1        2.50        5.86      6.61 o 
 -13  12   1        3.72        3.16      5.45 o 
 -12  12   1       10.58        3.31      4.40 o 
 -11  12   1       41.40       51.48      6.07 o 
 -10  12   1       14.26        8.41      3.92 o 
  -9  12   1        1.49        1.45      5.25 o 
  -8  12   1       22.25       26.64      3.37 o 
  -7  12   1       60.91       63.36      4.23 o 
  -6  12   1       37.93       35.90      3.07 o 
  -5  12   1        5.11        3.36      1.69 o 
  -4  12   1      533.87      524.49     11.82 o 
  -3  12   1       79.16       75.40      3.34 o 
  -2  12   1     1193.93     1183.93     12.85 o 
  -1  12   1        6.82        9.32      1.72 o 
   0  12   1       80.05       66.52      2.65 o 
   1  12   1      114.56      115.71      3.79 o 
   2  12   1       18.24       19.92      1.81 o 
   3  12   1        0.09       -0.64      1.19 o 
   4  12   1       15.38       12.27      2.01 o 
   5  12   1      120.38      102.18      4.64 o 
   6  12   1        2.04        1.72      2.88 o 
   7  12   1       68.83       46.21     17.89 o 
   8  12   1       17.13       12.51      3.98 o 
   9  12   1       58.26       57.26      5.63 o 
  10  12   1       17.17       17.89      4.68 o 
  11  12   1        6.75        9.72      4.37 o 
  12  12   1       20.52       28.19      5.59 o 
  13  12   1        0.95       -0.26      4.53 o 
 -13  13   1        0.55        6.74      5.08 o 
 -12  13   1        3.91        2.92      6.03 o 
 -11  13   1       58.45       67.57      6.81 o 
 -10  13   1        1.84        4.13      3.98 o 
  -9  13   1        0.75        3.33      7.78 o 
  -8  13   1       15.81       17.44      6.31 o 
  -7  13   1        6.22        5.01      2.52 o 
  -6  13   1      238.14      218.14      6.87 o 
  -5  13   1      151.49      140.99      4.81 o 
  -4  13   1      127.53      118.33      4.47 o 
  -3  13   1      164.07      155.49      6.91 o 
  -2  13   1      921.51      877.10     10.95 o 
  -1  13   1     1466.68     1431.35     19.32 o 
   0  13   1      103.71      104.63      3.45 o 
   1  13   1      205.82      206.97      7.69 o 
   2  13   1      498.48      506.82     10.07 o 
   3  13   1       19.24       22.90      2.90 o 
   4  13   1      172.13      188.31      7.37 o 
   5  13   1       39.27       41.40      3.48 o 
   6  13   1        3.60        3.82      2.99 o 
   7  13   1       59.81       60.55      5.36 o 
   8  13   1      255.51      247.47     16.34 o 
   9  13   1        1.09        1.83      3.54 o 
  10  13   1        0.80        1.11      3.71 o 
  11  13   1        0.70        0.54      4.26 o 
  12  13   1        2.27        6.87      4.53 o 
  13  13   1        0.00        1.20      5.64 o 
 -13  14   1        1.19        7.31      4.81 o 
 -12  14   1       21.98       16.16      5.32 o 
 -11  14   1       20.76       28.67      5.63 o 
 -10  14   1        1.20       -0.81      6.03 o 
  -9  14   1        7.12        8.11      4.26 o 
  -8  14   1        0.47       -1.63      5.06 o 
  -7  14   1       11.54       14.05      4.30 o 
  -6  14   1       16.82       20.20      3.82 o 
  -5  14   1       50.29       48.76      3.82 o 
  -4  14   1       76.59       84.34      4.71 o 
  -3  14   1      647.58      612.14     13.57 o 
  -2  14   1      418.81      421.95      9.58 o 
  -1  14   1       17.06       16.20      2.96 o 
   0  14   1       72.79       75.90      5.86 o 
   1  14   1      156.95      159.80      7.41 o 
   2  14   1       54.36       48.47      4.65 o 
   3  14   1        5.42        4.82      2.88 o 
   4  14   1        0.02       -1.75      2.53 o 
   5  14   1       49.79       61.38      5.04 o 
   6  14   1        1.15       -3.89      3.89 o 
   7  14   1        1.73        3.11      4.67 o 
   8  14   1       15.56        0.99      2.53 o 
   9  14   1       23.49       19.84      4.68 o 
  10  14   1        0.90       -0.65      7.00 o 
  11  14   1        7.92       12.87      4.93 o 
  12  14   1        0.00       -4.26      4.26 o 
 -12  15   1       12.57       16.25      5.48 o 
 -11  15   1        4.50        3.91      4.47 o 
 -10  15   1       25.28       27.63      5.48 o 
  -9  15   1       25.46       34.41      7.97 o 
  -8  15   1        0.19        4.28      5.25 o 
  -7  15   1        0.30        0.12      2.17 o 
  -6  15   1        0.11       -2.55      2.55 o 
  -5  15   1       38.90       33.12      4.53 o 
  -4  15   1       75.47       80.87     12.25 o 
  -3  15   1       38.69       46.87      5.08 o 
  -2  15   1      204.43      201.03      8.51 o 
  -1  15   1      187.53      159.67     11.09 o 
   0  15   1      364.36      344.46     21.01 o 
   1  15   1       52.98       46.91      7.00 o 
   2  15   1        6.93        5.69      3.70 o 
   3  15   1      135.52      137.44     21.59 o 
   4  15   1       19.54       13.18      3.64 o 
   5  15   1       10.69        1.94      4.67 o 
   6  15   1        5.91        0.78      5.06 o 
   7  15   1       80.50       82.07      9.34 o 
   8  15   1        1.66       -2.33      4.28 o 
   9  15   1       23.69        5.45      5.83 o 
  10  15   1        1.83       -2.72      5.45 o 
  11  15   1        1.62        2.72      5.45 o 
 -11  16   1        0.01       -3.92      3.92 o 
 -10  16   1        7.53        4.63      4.48 o 
  -9  16   1        0.39        6.22      5.45 o 
  -8  16   1       11.37       25.28      7.00 o 
  -7  16   1        0.22        3.89      5.45 o 
  -6  16   1        9.05       15.94      4.26 o 
  -5  16   1        2.73       -2.72      3.15 o 
  -4  16   1      194.96      211.10      8.91 o 
  -3  16   1       21.13       14.39      3.85 o 
  -2  16   1       33.22       32.14      4.53 o 
  -1  16   1        2.04       -3.03      3.03 o 
   0  16   1       78.00       76.01      5.91 o 
   1  16   1       48.44       47.16      5.08 o 
   2  16   1       84.22       79.72      5.91 o 
   3  16   1        4.46        9.13      3.54 o 
   4  16   1        0.05       -2.72      3.03 o 
   5  16   1        0.02        4.28      5.06 o 
   6  16   1        7.69       10.50      6.22 o 
   7  16   1        3.29        7.00      5.45 o 
   8  16   1        5.65       14.00      6.22 o 
   9  16   1        1.20        3.50      6.22 o 
  10  16   1       14.88       18.28      7.78 o 
  11  16   1        3.48       12.45      6.61 o 
 -10  17   1        0.02        3.11      6.61 o 
  -9  17   1       19.17       29.56      8.17 o 
  -8  17   1        0.80        1.56      6.22 o 
  -7  17   1        4.10        6.22      5.45 o 
  -6  17   1        8.94        3.50      3.58 o 
  -5  17   1        5.60        9.09      9.14 o 
  -4  17   1       14.44       15.50      4.47 o 
  -3  17   1      222.99      229.92      9.63 o 
  -2  17   1       59.22       67.66      5.91 o 
  -1  17   1        7.52        6.66      4.08 o 
   0  17   1       46.88       44.17      5.45 o 
   1  17   1        0.05        4.25      3.54 o 
   2  17   1        2.88        5.89      9.33 o 
   3  17   1        4.03       -2.97      4.86 o 
   4  17   1       23.82       21.44      4.26 o 
   5  17   1       11.55        7.39      5.45 o 
   6  17   1       61.64       61.85      8.95 o 
   7  17   1       11.48        9.72      6.22 o 
   8  17   1        4.01       -2.72      5.06 o 
   9  17   1        6.64       12.45      7.00 o 
  10  17   1        8.18       16.72      7.78 o 
  -9  18   1        0.36        4.28      7.00 o 
  -8  18   1        0.07        7.78      5.83 o 
  -7  18   1       14.47       21.39      7.78 o 
  -6  18   1        0.03        0.11      3.92 o 
  -5  18   1        6.68        7.00      4.13 o 
  -4  18   1       25.63       22.96      4.68 o 
  -3  18   1        0.18       -0.35      4.08 o 
  -2  18   1        5.26        3.31      3.85 o 
  -1  18   1       20.59       21.28      4.81 o 
   0  18   1       18.56       17.49      4.53 o 
   1  18   1       36.69       35.60      5.08 o 
   2  18   1        0.06       -0.87      3.43 o 
   3  18   1        4.67       -0.51      5.83 o 
   4  18   1        0.00        3.89      5.45 o 
   5  18   1        0.01       -2.33      5.06 o 
   6  18   1        5.56        2.33      5.83 o 
   7  18   1        3.45        8.95      6.61 o 
   8  18   1        0.41        6.22      6.61 o 
   9  18   1        3.83        1.94      6.22 o 
  -8  19   1       29.29       36.17      9.33 o 
  -7  19   1        0.47        1.94      6.61 o 
  -6  19   1        1.58        2.33      6.61 o 
  -5  19   1        8.65       11.11      9.33 o 
  -4  19   1        0.65       -3.31      3.58 o 
  -3  19   1        0.55       -3.54      3.54 o 
  -2  19   1        0.00       -0.58      3.85 o 
  -1  19   1        0.06        0.33      3.71 o 
   0  19   1      104.80      117.93      7.96 o 
   1  19   1        0.90        3.17      3.73 o 
   2  19   1        0.08       -3.27      3.27 o 
   3  19   1        3.40        5.25      4.02 o 
   4  19   1       95.78      126.81     12.06 o 
   5  19   1        9.82       17.89      7.39 o 
   6  19   1        1.79       -2.33      6.22 o 
   7  19   1        8.88       16.34      7.78 o 
  -6  20   1       18.29       24.12      9.72 o 
  -5  20   1        2.79        0.57      5.25 o 
  -4  20   1        6.31        5.35      4.65 o 
  -3  20   1       17.42       13.05      6.61 o 
  -2  20   1        0.24        6.95      4.20 o 
  -1  20   1        1.57        3.50      4.28 o 
   0  20   1        8.69       12.15      5.06 o 
   1  20   1        1.10       -1.56      3.85 o 
   2  20   1        3.52        8.06      4.48 o 
   3  20   1        0.91       -3.50      6.22 o 
   4  20   1        0.67       -1.94      6.22 o 
   5  20   1        0.00       -3.50      7.00 o 
   6  20   1        0.08       -2.33      5.83 o 
  -4  21   1        2.15        4.95      5.45 o 
  -3  21   1        3.30        1.11      4.53 o 
  -2  21   1       35.82       32.43      6.18 o 
  -1  21   1       12.54        8.25      5.45 o 
   0  21   1        1.19        2.12      4.26 o 
   1  21   1        5.88       11.07      4.93 o 
   2  21   1       28.78       46.93      6.53 o 
   3  21   1        4.89        7.39      7.39 o 
   4  21   1        3.31       -3.50      7.00 o 
 -17   0   2       18.85       19.84      8.17 o 
 -16   0   2       25.90       45.90      9.72 o 
 -15   0   2        0.24        3.11      5.45 o 
 -14   0   2        8.82       -1.56      5.06 o 
 -13   0   2        2.50        5.60      5.06 o 
 -12   0   2      175.70      188.71      8.03 o 
 -11   0   2      102.85      126.47      6.25 o 
 -10   0   2        0.00        2.06      2.05 o 
  -9   0   2       65.77       69.43      4.30 o 
  -8   0   2      515.65      517.46      9.10 o 
  -7   0   2      468.16      460.07      8.13 o 
  -6   0   2        8.63       10.58      2.53 o 
  -5   0   2     1007.73      999.66     15.41 o 
  -4   0   2    19283.58    19663.79    228.72 o 
  -3   0   2    38102.66    37692.37    359.83 o 
  -2   0   2       14.15       19.56      1.68 o 
  -1   0   2    17366.11    17354.45    279.31 o 
   0   0   2      380.61      411.86      4.65 o 
   1   0   2    11314.90    11603.52    137.77 o 
   2   0   2     5411.35     5214.78     63.58 o 
   3   0   2     1069.18     1021.15     11.62 o 
   4   0   2     2009.96     1875.72     20.24 o 
   5   0   2      868.90      857.23     14.08 o 
   6   0   2     3012.06     3315.17     35.01 o 
   7   0   2      895.79      959.59     13.06 o 
   8   0   2      160.70      181.98      5.00 o 
   9   0   2       59.03       62.08      4.81 o 
  10   0   2        0.07       -1.93      1.93 o 
  11   0   2        0.10        1.17      3.89 o 
  12   0   2        8.27        0.39      4.28 o 
  13   0   2        7.57        5.83      5.06 o 
  14   0   2        5.62       14.78      6.61 o 
  15   0   2      108.21      114.75     12.84 o 
  16   0   2       12.74        6.61      5.83 o 
 -17   1   2        0.54       -3.25      4.37 o 
 -16   1   2       17.43        7.69      4.93 o 
 -15   1   2        8.30        2.88      4.10 o 
 -14   1   2       91.07       92.58     10.11 o 
 -13   1   2      133.81      132.23      5.18 o 
 -12   1   2        4.44        2.23      2.22 o 
 -11   1   2        1.25        4.52      1.86 o 
 -10   1   2       40.46       34.82      2.59 o 
  -9   1   2       63.65       63.88      3.03 o 
  -8   1   2      352.78      365.71      5.28 o 
  -7   1   2        0.10        0.51      0.87 o 
  -6   1   2       74.15       66.50      2.05 o 
  -5   1   2      714.78      732.95      7.75 o 
  -4   1   2    10743.89    10961.48     91.44 o 
  -3   1   2    15031.38    15304.11     95.58 o 
  -2   1   2      376.41      370.88      3.56 o 
  -1   1   2     3291.96     3078.78     21.27 o 
   0   1   2     2763.81     2557.72     24.52 o 
   1   1   2     2774.66     2750.32     23.53 o 
   2   1   2    10283.29    10311.30     76.71 o 
   3   1   2      675.70      664.60      6.65 o 
   4   1   2      283.36      290.63      3.47 o 
   5   1   2      188.81      202.39      3.01 o 
   6   1   2      748.39      765.23      7.52 o 
   7   1   2      129.04      146.78      2.97 o 
   8   1   2       70.95       82.23      2.60 o 
   9   1   2       10.41       10.74      2.07 o 
  10   1   2       27.79       38.18      3.13 o 
  11   1   2       40.07       42.79      5.23 o 
  12   1   2       42.19       47.66      5.63 o 
  13   1   2       21.98       27.37      5.04 o 
  14   1   2       48.36       52.87      7.00 o 
  15   1   2        8.17       18.73      5.08 o 
 -17   2   2        0.03       10.64      5.42 o 
 -16   2   2        0.75       -3.64      3.64 o 
 -15   2   2        1.18       -2.33      3.64 o 
 -14   2   2       10.39        4.54      4.71 o 
 -13   2   2       11.60       10.05      3.06 o 
 -12   2   2        0.10       -0.86      1.84 o 
 -11   2   2      355.94      345.87      7.29 o 
 -10   2   2       14.30       12.55      2.58 o 
  -9   2   2      157.02      169.55      4.55 o 
  -8   2   2        3.47        3.80      1.04 o 
  -7   2   2       52.51       52.14      1.99 o 
  -6   2   2      215.57      201.80      3.35 o 
  -5   2   2      400.41      415.81      4.81 o 
  -4   2   2     1528.93     1529.84     14.94 o 
  -3   2   2    31386.49    31798.80    266.72 o 
  -2   2   2    42773.65    43406.00    270.51 o 
  -1   2   2     8659.30     8431.76     56.14 o 
   0   2   2      596.79      600.13      6.05 o 
   1   2   2     3706.24     3739.04     32.19 o 
   2   2   2       58.14       64.21      1.69 o 
   3   2   2      426.45      382.49      4.82 o 
   4   2   2     2291.11     2300.84     15.67 o 
   5   2   2     4492.48     4435.14     31.75 o 
   6   2   2      481.51      563.36      6.96 o 
   7   2   2       72.02       65.39      2.05 o 
   8   2   2       31.56       36.34      2.20 o 
   9   2   2       31.66       25.21      2.15 o 
  10   2   2      146.84      120.14      5.00 o 
  11   2   2       26.47       20.44      4.40 o 
  12   2   2      103.83      103.13     14.20 o 
  13   2   2       14.67        7.85      3.98 o 
  14   2   2        5.56       12.38      7.20 o 
  15   2   2       25.87       34.90      6.05 o 
 -16   3   2       18.41       19.59      5.36 o 
 -15   3   2        0.00       -3.50      3.50 o 
 -14   3   2       90.19       97.00      5.93 o 
 -13   3   2       17.82       21.11      3.50 o 
 -12   3   2       27.33       24.88      2.83 o 
 -11   3   2       19.53       21.99      2.55 o 
 -10   3   2       15.67       18.19      2.22 o 
  -9   3   2        4.70        2.54      1.43 o 
  -8   3   2      199.11      226.36      4.99 o 
  -7   3   2      494.29      504.49      6.12 o 
  -6   3   2      713.40      774.23      7.72 o 
  -5   3   2      618.47      574.45      5.55 o 
  -4   3   2     1077.81     1068.47      9.99 o 
  -3   3   2      434.89      408.45      4.93 o 
  -2   3   2      758.87      704.63      6.75 o 
  -1   3   2      176.14      173.44      2.37 o 
   0   3   2     3407.48     3272.12     27.87 o 
   1   3   2     3234.78     3072.57     23.75 o 
   2   3   2     1908.56     1673.40     61.55 o 
   3   3   2     1689.63     1605.77     14.00 o 
   4   3   2      859.64      915.77      7.19 o 
   5   3   2      491.34      483.37      4.63 o 
   6   3   2       33.83       35.07      1.46 o 
   7   3   2     1056.34     1048.96      8.95 o 
   8   3   2      192.94      199.73      4.53 o 
   9   3   2       20.33       15.00      1.93 o 
  10   3   2       11.00       15.77      2.54 o 
  11   3   2       23.13       27.90      4.68 o 
  12   3   2      158.22      178.87     11.86 o 
  13   3   2       23.53       19.14      6.42 o 
  14   3   2       21.51       24.80      5.23 o 
  15   3   2        3.82        3.19      5.45 o 
 -16   4   2        2.23       -2.26      4.10 o 
 -15   4   2        4.01       -1.89      7.58 o 
 -14   4   2       36.09       38.17      4.60 o 
 -13   4   2       78.23       77.25      5.19 o 
 -12   4   2       16.90       23.96      3.17 o 
 -11   4   2      185.64      190.53      4.97 o 
 -10   4   2      303.24      306.35      8.11 o 
  -9   4   2        0.00       -0.26      1.19 o 
  -8   4   2      423.84      424.60      6.37 o 
  -7   4   2      116.16      136.76      2.84 o 
  -6   4   2      319.00      336.53      4.24 o 
  -5   4   2     1310.89     1249.53     10.72 o 
  -4   4   2     1552.03     1574.49     14.86 o 
  -3   4   2      486.70      505.76      5.77 o 
  -2   4   2       18.51       17.55      1.07 o 
  -1   4   2     4249.97     4173.99     35.55 o 
   0   4   2     2509.87     2379.99     21.11 o 
   1   4   2      576.90      530.52      5.44 o 
   2   4   2       18.44       23.25      1.47 o 
   3   4   2     1513.78     1428.09     15.67 o 
   4   4   2     1759.26     1831.09     14.45 o 
   5   4   2     2317.42     2460.90     19.24 o 
   6   4   2       98.15       95.90      2.02 o 
   7   4   2        0.30        3.31      1.30 o 
   8   4   2        9.63        8.61      1.61 o 
   9   4   2       72.25       56.06      3.73 o 
  10   4   2      218.52      214.84      6.32 o 
  11   4   2      157.50      145.81      8.11 o 
  12   4   2       91.78       80.04      6.73 o 
  13   4   2        0.53        0.57      3.27 o 
  14   4   2        0.65        2.23      3.92 o 
  15   4   2       25.84       28.46      8.17 o 
 -16   5   2        0.07       -0.78      4.13 o 
 -15   5   2        0.04       -6.37      9.53 o 
 -14   5   2       79.44       88.65      5.83 o 
 -13   5   2       15.15       15.15      3.85 o 
 -12   5   2       10.07        9.61      3.26 o 
 -11   5   2       36.10       29.25      2.99 o 
 -10   5   2        0.13        1.10      1.44 o 
  -9   5   2       26.77       29.71      2.10 o 
  -8   5   2       82.05       80.93      2.87 o 
  -7   5   2       44.95       36.15      1.88 o 
  -6   5   2        3.79        7.27      1.08 o 
  -5   5   2       52.56       56.89      1.90 o 
  -4   5   2       15.01       17.92      1.14 o 
  -3   5   2       73.02       76.54      2.00 o 
  -2   5   2     2344.74     2334.21     21.43 o 
  -1   5   2       22.18       18.85      1.25 o 
   0   5   2      833.70      782.04      8.54 o 
   1   5   2      562.35      524.02      5.65 o 
   2   5   2     2699.65     2835.42     22.74 o 
   3   5   2     1430.72     1441.07     17.11 o 
   4   5   2       23.52       19.44      1.26 o 
   5   5   2       49.95       35.69      1.74 o 
   6   5   2      281.39      262.73      3.98 o 
   7   5   2      733.22      739.85     11.30 o 
   8   5   2       64.79       78.82      3.13 o 
   9   5   2      244.37      236.19      5.41 o 
  10   5   2        2.80        5.16      2.13 o 
  11   5   2      118.88      113.72      7.41 o 
  12   5   2       16.15       17.55      4.37 o 
  13   5   2       16.26       13.37      4.38 o 
  14   5   2        5.69        8.81      4.20 o 
  15   5   2       17.55       14.11      5.23 o 
 -16   6   2        0.98        3.11      6.61 o 
 -15   6   2       13.13       20.48      5.42 o 
 -14   6   2        1.30        6.34      3.10 o 
 -13   6   2       26.16       26.29      4.46 o 
 -12   6   2        2.53        3.26      2.73 o 
 -11   6   2       77.13       88.78      3.56 o 
 -10   6   2        0.00       -0.03      1.37 o 
  -9   6   2       48.08       54.36      2.63 o 
  -8   6   2      485.94      471.93      6.94 o 
  -7   6   2       23.08       20.82      1.75 o 
  -6   6   2     1157.73     1164.87     11.24 o 
  -5   6   2      240.22      264.04      3.93 o 
  -4   6   2      150.63      163.29      2.84 o 
  -3   6   2      164.64      157.48      3.26 o 
  -2   6   2      452.49      440.19      5.00 o 
  -1   6   2       11.24       12.30      1.04 o 
   0   6   2      352.98      360.76      4.66 o 
   1   6   2       92.35       84.55      1.94 o 
   2   6   2        1.37        3.84      0.90 o 
   3   6   2       63.22       77.67      2.17 o 
   4   6   2      785.18      896.94     10.10 o 
   5   6   2      100.21       92.88      2.57 o 
   6   6   2       26.55       16.99      2.48 o 
   7   6   2       12.72       12.04      1.93 o 
   8   6   2      222.36      239.57      8.14 o 
   9   6   2       24.03       25.54      2.94 o 
  10   6   2      104.28      108.95      5.25 o 
  11   6   2       12.06       10.31      4.86 o 
  12   6   2       18.69       20.84      4.65 o 
  13   6   2        3.67        2.72      3.64 o 
  14   6   2        1.89       -1.90      3.64 o 
  15   6   2       18.87       25.07      8.75 o 
 -16   7   2       28.67       43.17     10.89 o 
 -15   7   2       10.14       16.24      5.14 o 
 -14   7   2       10.36       12.13      4.65 o 
 -13   7   2       26.49       27.12      5.14 o 
 -12   7   2       68.55       67.62      4.79 o 
 -11   7   2       24.61       26.38      2.44 o 
 -10   7   2        0.32       -1.38      1.39 o 
  -9   7   2       11.97       17.79      2.02 o 
  -8   7   2      134.52      151.42      3.90 o 
  -7   7   2      181.68      204.31      4.22 o 
  -6   7   2       40.09       43.92      1.91 o 
  -5   7   2     1086.68     1113.26     12.98 o 
  -4   7   2      199.05      188.44      3.42 o 
  -3   7   2       29.09       30.51      1.48 o 
  -2   7   2      356.57      326.98      4.36 o 
  -1   7   2      466.63      509.35      7.91 o 
   0   7   2     1098.30     1124.67     10.76 o 
   1   7   2        0.01        0.65      0.79 o 
   2   7   2     4198.38     4587.10     36.06 o 
   3   7   2       15.00       14.63      1.29 o 
   4   7   2      149.84      131.64      3.68 o 
   5   7   2        0.25        0.35      0.92 o 
   6   7   2       26.12       27.67      2.24 o 
   7   7   2       36.81       41.11      2.81 o 
   8   7   2        0.02       -0.09      1.68 o 
   9   7   2        9.24        6.60      2.75 o 
  10   7   2      111.70      105.02      5.33 o 
  11   7   2      434.88      476.55     14.57 o 
  12   7   2       54.04       54.75      6.15 o 
  13   7   2        6.38       -0.56      3.64 o 
  14   7   2        2.13        3.78      3.92 o 
  15   7   2        3.63        6.33      4.67 o 
 -15   8   2        0.54        3.68      7.00 o 
 -14   8   2        3.22        7.60      4.38 o 
 -13   8   2        0.60       -3.58      3.58 o 
 -12   8   2       15.52       13.14      5.25 o 
 -11   8   2       11.27       12.46      2.91 o 
 -10   8   2       29.65       23.66      2.70 o 
  -9   8   2       90.07       82.12      3.99 o 
  -8   8   2      188.27      184.67      4.37 o 
  -7   8   2       32.44       36.51      2.10 o 
  -6   8   2        0.23        1.13      1.07 o 
  -5   8   2       24.09       25.26      3.03 o 
  -4   8   2      100.13      103.33      2.43 o 
  -3   8   2       49.74       52.34      2.12 o 
  -2   8   2      783.26      811.62      8.16 o 
  -1   8   2       13.88        9.83      1.18 o 
   0   8   2      847.68      827.29      7.88 o 
   1   8   2     1108.96     1203.77     10.55 o 
   2   8   2     1606.85     1647.55     13.76 o 
   3   8   2       20.07       34.23      1.82 o 
   4   8   2        0.28        1.52      1.03 o 
   5   8   2      109.21      101.82      3.18 o 
   6   8   2        0.02       -0.01      1.34 o 
   7   8   2       85.93       84.43      3.71 o 
   8   8   2       33.80       33.15      2.91 o 
   9   8   2      147.96      164.62      6.35 o 
  10   8   2      195.41      184.19      6.91 o 
  11   8   2       44.16       46.85      4.81 o 
  12   8   2       47.68       49.61      6.03 o 
  13   8   2        2.95        2.53      3.59 o 
  14   8   2        7.66       18.03      7.00 o 
 -15   9   2       12.89       20.32     12.06 o 
 -14   9   2       10.99       13.13      5.14 o 
 -13   9   2       26.92       42.14      9.53 o 
 -12   9   2       30.89       30.42      5.32 o 
 -11   9   2       24.38       15.41      4.37 o 
 -10   9   2        3.19        2.63      1.96 o 
  -9   9   2       37.99       36.10      3.48 o 
  -8   9   2       52.09       58.96      3.25 o 
  -7   9   2      740.23      768.24     17.85 o 
  -6   9   2       28.06       18.47      2.52 o 
  -5   9   2       57.35       46.01      2.99 o 
  -4   9   2       40.52       37.90      2.08 o 
  -3   9   2       36.25       43.77      1.95 o 
  -2   9   2        7.52        5.85      1.08 o 
  -1   9   2       20.64       22.91      1.60 o 
   0   9   2       28.12       31.81      2.29 o 
   1   9   2      351.69      412.40      7.54 o 
   2   9   2      705.90      782.50      8.05 o 
   3   9   2       26.87       33.56      1.82 o 
   4   9   2       44.36       43.04      2.09 o 
   5   9   2       92.85       98.20      3.09 o 
   6   9   2        2.21        1.83      1.48 o 
   7   9   2      244.02      231.77      6.68 o 
   8   9   2       94.62       96.68      4.27 o 
   9   9   2        3.10        0.39      2.47 o 
  10   9   2      319.29      333.36     11.54 o 
  11   9   2      130.32      131.24      6.46 o 
  12   9   2        7.17        8.16      4.20 o 
  13   9   2        8.54        8.06      4.26 o 
  14   9   2        6.33        4.38      4.30 o 
 -15  10   2        0.01        0.94      7.78 o 
 -14  10   2       12.43       17.25      5.32 o 
 -13  10   2        0.70       -1.01      4.10 o 
 -12  10   2       21.29       23.90      5.42 o 
 -11  10   2        0.14        0.48      3.36 o 
 -10  10   2      127.50      126.25      4.84 o 
  -9  10   2       40.16       38.96      3.69 o 
  -8  10   2      232.67      231.81      6.97 o 
  -7  10   2       42.12       50.26      3.71 o 
  -6  10   2      169.78      162.49      5.52 o 
  -5  10   2      301.20      333.63      6.58 o 
  -4  10   2        1.16        2.08      1.34 o 
  -3  10   2      341.10      298.74      5.29 o 
  -2  10   2      253.28      227.79      5.90 o 
  -1  10   2      143.05      134.81      4.10 o 
   0  10   2      221.03      226.43      4.18 o 
   1  10   2        1.93       -0.20      1.59 o 
   2  10   2      205.71      196.48      3.68 o 
   3  10   2        0.18        1.43      1.13 o 
   4  10   2       39.02       46.28      2.27 o 
   5  10   2        6.14        5.41      1.44 o 
   6  10   2        0.16        0.18      1.51 o 
   7  10   2       31.53       29.52      3.30 o 
   8  10   2      293.04      314.25     10.98 o 
   9  10   2        1.38        3.44      2.54 o 
  10  10   2      327.45      321.52      9.37 o 
  11  10   2        8.84       14.38      3.60 o 
  12  10   2        1.58        0.00      4.08 o 
  13  10   2       19.48       20.23      7.78 o 
  14  10   2       10.39       18.28      7.78 o 
 -14  11   2        8.88        6.13      5.06 o 
 -13  11   2        0.37        3.78      4.26 o 
 -12  11   2        6.46       10.82      4.53 o 
 -11  11   2        0.35        2.58      7.00 o 
 -10  11   2        2.86        7.58      3.85 o 
  -9  11   2        3.07        1.65      2.96 o 
  -8  11   2       22.19       17.73      3.72 o 
  -7  11   2      464.64      476.57     10.52 o 
  -6  11   2        5.45        6.62      1.95 o 
  -5  11   2       10.36        9.65      2.69 o 
  -4  11   2        0.02       -0.48      1.38 o 
  -3  11   2       55.14       51.65      2.86 o 
  -2  11   2        6.56        5.83      1.44 o 
  -1  11   2       29.57       31.16      2.25 o 
   0  11   2      147.09      145.44      4.06 o 
   1  11   2       15.56       20.47      1.99 o 
   2  11   2       98.82       88.96      3.29 o 
   3  11   2       14.16       12.40      1.58 o 
   4  11   2       30.20       30.15      2.02 o 
   5  11   2        3.46        0.76      1.61 o 
   6  11   2       71.97       71.36      3.63 o 
   7  11   2       19.90       11.84      5.09 o 
   8  11   2       99.36       82.79      5.06 o 
   9  11   2      105.20      119.87      5.86 o 
  10  11   2       45.59       48.90      4.54 o 
  11  11   2        0.20       -0.72      3.71 o 
  12  11   2        0.09        0.78      6.61 o 
  13  11   2        5.93       -1.94      6.22 o 
 -14  12   2       11.34       17.92      6.03 o 
 -13  12   2        6.20        4.34      4.58 o 
 -12  12   2       17.45       25.48      5.63 o 
 -11  12   2       23.35       34.59      5.64 o 
 -10  12   2        0.51       -1.37      3.15 o 
  -9  12   2       16.81       11.37      2.99 o 
  -8  12   2        3.15       -0.48      2.37 o 
  -7  12   2       10.39       12.03      3.19 o 
  -6  12   2        2.03        1.17      1.94 o 
  -5  12   2      458.10      439.62      8.68 o 
  -4  12   2      121.93      134.48      7.05 o 
  -3  12   2      428.80      379.10     13.29 o 
  -2  12   2       18.61       16.01      1.87 o 
  -1  12   2       10.07       11.35      1.63 o 
   0  12   2       10.81        8.93      1.66 o 
   1  12   2       84.74       82.06      3.38 o 
   2  12   2        0.15       -0.75      1.35 o 
   3  12   2       10.97       10.76      1.88 o 
   4  12   2       18.25       20.65      2.15 o 
   5  12   2       25.87       17.91      2.69 o 
   6  12   2      175.07      156.41      6.42 o 
   7  12   2        0.10        2.40      2.34 o 
   8  12   2       28.84       20.81      4.40 o 
   9  12   2       22.01       29.82      8.36 o 
  10  12   2       63.27       75.77      6.46 o 
  11  12   2        1.47        1.78      3.98 o 
  12  12   2        0.27        4.67      4.40 o 
  13  12   2        4.39       -0.78      6.61 o 
 -13  13   2        5.27        7.51      5.32 o 
 -12  13   2       10.57        9.45      4.81 o 
 -11  13   2        2.57        0.36      6.42 o 
 -10  13   2        5.33        9.11      4.26 o 
  -9  13   2       15.76       11.25      3.03 o 
  -8  13   2        0.23        1.78      2.20 o 
  -7  13   2       10.73        9.75      2.86 o 
  -6  13   2      101.09      103.05      4.41 o 
  -5  13   2      170.80      172.73      5.44 o 
  -4  13   2        0.44        1.23      1.64 o 
  -3  13   2       24.04       29.12      2.47 o 
  -2  13   2      775.30      743.47      9.78 o 
  -1  13   2       71.40       73.94      4.20 o 
   0  13   2      178.30      180.82      7.41 o 
   1  13   2        2.84        1.41      1.57 o 
   2  13   2       58.38       59.03      3.16 o 
   3  13   2        1.17        2.16      2.02 o 
   4  13   2      118.29      112.89      4.91 o 
   5  13   2       66.90       56.40      7.39 o 
   6  13   2        8.82        5.06      4.67 o 
   7  13   2       15.36       22.44      4.67 o 
   8  13   2       45.44       68.85      8.56 o 
   9  13   2        4.78       10.49      3.98 o 
  10  13   2        0.69       -0.98      3.71 o 
  11  13   2        0.03        2.53      6.42 o 
  12  13   2       13.67       20.80      6.61 o 
 -13  14   2        7.18        9.87      5.32 o 
 -12  14   2        0.27       -1.57      4.53 o 
 -11  14   2        0.11       -0.15      4.26 o 
 -10  14   2        0.05       -4.47      4.47 o 
  -9  14   2        0.95        5.25      3.85 o 
  -8  14   2       21.81       18.22      5.06 o 
  -7  14   2       18.49       23.01      3.41 o 
  -6  14   2       25.00       31.85      3.10 o 
  -5  14   2       96.58       98.30      5.16 o 
  -4  14   2      597.01      615.17     10.40 o 
  -3  14   2        0.57       -0.35      1.69 o 
  -2  14   2      216.54      220.17      5.28 o 
  -1  14   2       17.60       16.01      2.17 o 
   0  14   2        0.02       -1.13      1.63 o 
   1  14   2       47.96       46.44      7.28 o 
   2  14   2       49.47       47.98      5.44 o 
   3  14   2       27.96       25.62      3.13 o 
   4  14   2        1.08       -0.78      2.48 o 
   5  14   2      182.74      173.50     11.67 o 
   6  14   2       76.20       73.91      8.56 o 
   7  14   2        5.07        8.95      5.45 o 
   8  14   2        0.19        1.17      4.67 o 
   9  14   2        6.75        3.50      5.06 o 
  10  14   2        1.19        0.78      5.83 o 
  11  14   2        0.76       -1.94      5.83 o 
  12  14   2        1.59        0.30      4.81 o 
 -12  15   2        3.43        1.57      7.20 o 
 -11  15   2        0.05        0.74      4.37 o 
 -10  15   2       11.21       14.94      4.81 o 
  -9  15   2        2.75        3.80      3.98 o 
  -8  15   2       15.58       21.55      3.65 o 
  -7  15   2       82.10       83.40      7.21 o 
  -6  15   2      110.53      122.96     10.35 o 
  -5  15   2       15.33       13.76      3.13 o 
  -4  15   2      335.31      345.30      8.59 o 
  -3  15   2       11.24       13.19      2.67 o 
  -2  15   2     1248.72     1279.81     19.25 o 
  -1  15   2      188.67      173.07      6.59 o 
   0  15   2      239.68      219.13      7.16 o 
   1  15   2       76.18       75.17      5.66 o 
   2  15   2        4.96       -2.48      2.48 o 
   3  15   2        6.88        4.24      3.08 o 
   4  15   2        0.09       -3.89      3.89 o 
   5  15   2      293.53      291.40     15.17 o 
   6  15   2        1.74       -2.33      4.28 o 
   7  15   2       58.18       57.18      8.56 o 
   8  15   2       12.08       12.84      6.22 o 
   9  15   2        0.08        1.56      5.45 o 
  10  15   2        2.17        0.78      5.45 o 
  11  15   2        5.16        1.56      6.22 o 
 -11  16   2        0.49       -4.20      4.20 o 
 -10  16   2        3.65        3.19      4.26 o 
  -9  16   2        5.05        1.92      4.10 o 
  -8  16   2        7.08        7.62      3.21 o 
  -7  16   2       12.91       14.11      3.44 o 
  -6  16   2       25.40       18.36      3.19 o 
  -5  16   2        4.12        1.90      3.43 o 
  -4  16   2        1.06       -1.42      3.43 o 
  -3  16   2        5.19        5.30      7.00 o 
  -2  16   2        0.19       -0.24      3.15 o 
  -1  16   2       11.13        4.61      7.00 o 
   0  16   2        0.06       -2.60      2.60 o 
   1  16   2        4.84        5.21      3.50 o 
   2  16   2        1.46        4.28      3.30 o 
   3  16   2      133.35      132.64      7.14 o 
   4  16   2        1.05        0.00      4.67 o 
   5  16   2       19.68       15.56      5.83 o 
   6  16   2        0.87        3.11      5.06 o 
   7  16   2        0.02       -2.33      4.67 o 
   8  16   2        0.73        0.39      5.06 o 
   9  16   2       12.58       19.06      7.00 o 
  10  16   2        7.20        3.50      6.61 o 
 -10  17   2        1.12        3.11      5.83 o 
  -9  17   2       18.08       24.89      7.78 o 
  -8  17   2       55.23       63.01     10.11 o 
  -7  17   2        9.38        0.58      3.71 o 
  -6  17   2        4.69       14.29      4.53 o 
  -5  17   2        9.38        4.84      3.98 o 
  -4  17   2       62.98       58.55      5.91 o 
  -3  17   2        6.35        5.45      3.54 o 
  -2  17   2       72.04       74.53      6.03 o 
  -1  17   2       38.58       41.15      8.56 o 
   0  17   2       15.85       13.40      3.98 o 
   1  17   2      116.98      152.06      7.96 o 
   2  17   2        0.03        1.93      3.27 o 
   3  17   2        6.55        8.17      5.83 o 
   4  17   2        0.41       -1.56      4.67 o 
   5  17   2       37.59       26.84      7.39 o 
   6  17   2        0.27       -4.28      4.28 o 
   7  17   2       42.71       50.95      8.95 o 
   8  17   2        1.19        1.17      5.83 o 
   9  17   2        0.09        6.22      6.61 o 
  -9  18   2       13.13       12.06      7.39 o 
  -8  18   2        9.09        0.39      6.61 o 
  -7  18   2       29.14       31.13      7.39 o 
  -6  18   2       38.90       40.66     11.09 o 
  -5  18   2       10.52        7.68      4.26 o 
  -4  18   2       15.12       12.01      4.10 o 
  -3  18   2       40.52       40.82      5.48 o 
  -2  18   2       21.71       15.46      4.26 o 
  -1  18   2        4.09       -2.37      5.06 o 
   0  18   2        0.61        2.54      3.54 o 
   1  18   2       14.21       22.55      4.53 o 
   2  18   2        2.43        9.63      4.02 o 
   3  18   2        7.73        6.61      5.83 o 
   4  18   2        1.03        3.11      5.45 o 
   5  18   2        1.86        2.33      5.45 o 
   6  18   2       18.27       28.00      7.78 o 
   7  18   2        0.51       -3.89      5.45 o 
   8  18   2        8.44       25.67      7.78 o 
  -8  19   2       28.16       43.17      9.72 o 
  -7  19   2        0.58        5.45      6.61 o 
  -6  19   2        8.86       -1.58      6.61 o 
  -5  19   2        4.79        9.44      4.37 o 
  -4  19   2        0.32       -0.35      3.71 o 
  -3  19   2        1.03       -2.46      4.47 o 
  -2  19   2        0.54       -2.33      3.30 o 
  -1  19   2        5.39        5.45      4.13 o 
   0  19   2        1.36       -0.99      3.89 o 
   1  19   2        2.96        0.22      3.71 o 
   2  19   2       73.59       81.30      9.34 o 
   3  19   2       48.14       72.35     10.11 o 
   4  19   2       32.30       37.34      8.56 o 
   5  19   2       11.78       10.50      7.39 o 
   6  19   2        4.80       16.72      7.39 o 
   7  19   2        0.95       -4.28      5.83 o 
  -6  20   2        4.14       -0.84      4.76 o 
  -5  20   2       21.51       24.44      5.76 o 
  -4  20   2        9.79        9.67      4.76 o 
  -3  20   2        7.24       11.34      4.76 o 
  -2  20   2       11.51       12.41      7.20 o 
  -1  20   2        7.82        7.00      6.22 o 
   0  20   2        0.18       -0.83      9.92 o 
   1  20   2        7.37        8.92      7.20 o 
   2  20   2        9.06       11.28      7.00 o 
   3  20   2        4.45       12.06      7.78 o 
   4  20   2       19.29       31.51      8.95 o 
   5  20   2        4.98        3.50      7.00 o 
  -4  21   2        0.25       -3.11      4.40 o 
  -3  21   2        6.63       16.53      5.23 o 
  -2  21   2        0.49       -3.05      4.37 o 
  -1  21   2        0.04       -1.32      4.37 o 
   0  21   2        1.93        3.43      4.48 o 
   1  21   2        2.49       -1.37      4.38 o 
   2  21   2        0.00        3.11      7.78 o 
   3  21   2       36.71       46.68     10.89 o 
 -17   1   3        0.03        0.77      4.26 o 
 -16   1   3        0.07       -3.58      3.58 o 
 -15   1   3        0.89        0.34      2.99 o 
 -14   1   3        1.19        1.54      2.42 o 
 -13   1   3        0.72        0.63      2.17 o 
 -12   1   3        0.07       -0.13      2.64 o 
 -11   1   3       32.93       33.17      2.97 o 
 -10   1   3       14.32       17.16      2.20 o 
  -9   1   3       13.29       13.99      1.91 o 
  -8   1   3      157.47      163.88      4.40 o 
  -7   1   3      757.60      725.29      9.55 o 
  -6   1   3      802.75      836.84     10.21 o 
  -5   1   3      110.44      125.90      2.84 o 
  -4   1   3    13254.84    13736.32     86.28 o 
  -3   1   3     1359.34     1376.45      9.99 o 
  -2   1   3        0.41       -0.52      0.52 o 
  -1   1   3     3906.60     3672.80     25.56 o 
   0   1   3       90.85      114.47      1.71 o 
   1   1   3     1814.54     1666.56     15.97 o 
   2   1   3      312.41      289.19      3.66 o 
   3   1   3       17.87       15.10      0.99 o 
   4   1   3      112.97      121.75      2.72 o 
   5   1   3       87.38       89.34      1.96 o 
   6   1   3        9.45        5.02      0.81 o 
   7   1   3      105.77      122.83      3.24 o 
   8   1   3       57.97       62.67      3.30 o 
   9   1   3       16.48       17.72      2.43 o 
  10   1   3       51.50       44.82      3.68 o 
  11   1   3        2.77        0.64      2.31 o 
  12   1   3        1.91       -0.72      2.88 o 
  13   1   3        0.29       -2.06      3.15 o 
  14   1   3        0.03       -2.88      2.88 o 
  15   1   3        2.00        2.31      7.78 o 
 -17   2   3        2.92       -3.18      5.06 o 
 -16   2   3       10.96        6.49     10.31 o 
 -15   2   3        2.95       -0.65      3.14 o 
 -14   2   3        7.11       10.76      3.07 o 
 -13   2   3        8.03        6.72      2.33 o 
 -12   2   3        0.49       -0.88      1.93 o 
 -11   2   3       90.42       93.37      4.11 o 
 -10   2   3       34.67       34.06      2.64 o 
  -9   2   3      203.99      198.53      5.03 o 
  -8   2   3      266.00      246.16      6.01 o 
  -7   2   3      259.23      292.32      4.96 o 
  -6   2   3      361.63      361.13      8.26 o 
  -5   2   3      194.51      193.89      3.08 o 
  -4   2   3       70.31       78.62      1.98 o 
  -3   2   3      158.68      153.97      1.93 o 
  -2   2   3       37.85       33.22      1.39 o 
  -1   2   3     4618.81     4494.34     33.69 o 
   0   2   3       25.93       23.50      0.91 o 
   1   2   3      152.95      138.09      2.30 o 
   2   2   3      504.97      556.76      5.86 o 
   3   2   3       45.35       61.80      1.95 o 
   4   2   3     3959.60     4166.37     33.31 o 
   5   2   3       24.31       37.23      1.93 o 
   6   2   3      733.28      782.13      9.01 o 
   7   2   3      201.94      212.84      4.34 o 
   8   2   3       54.09       42.98      3.54 o 
   9   2   3       80.72       81.40      4.41 o 
  10   2   3       85.76       79.58      5.90 o 
  11   2   3        1.22        1.10      2.99 o 
  12   2   3        1.33        3.57      3.17 o 
  13   2   3       36.06       38.74      5.87 o 
  14   2   3        0.00        1.89      3.73 o 
  15   2   3        0.96       -0.80      8.17 o 
 -17   3   3        0.02       -3.42      4.37 o 
 -16   3   3        0.52       -4.13      4.13 o 
 -15   3   3       19.62       19.55      3.94 o 
 -14   3   3        0.02       -1.93      2.77 o 
 -13   3   3       37.15       31.00      3.29 o 
 -12   3   3       37.70       43.24      3.40 o 
 -11   3   3        2.10        3.96      2.03 o 
 -10   3   3        6.62        5.19      1.74 o 
  -9   3   3       64.53       67.99      3.39 o 
  -8   3   3      153.07      169.32      4.43 o 
  -7   3   3      876.85      914.97     10.11 o 
  -6   3   3     1508.92     1502.78     14.10 o 
  -5   3   3      683.17      726.18      7.11 o 
  -4   3   3     4032.02     4098.98     25.47 o 
  -3   3   3      287.78      292.99      3.33 o 
  -2   3   3        2.81        3.29      0.61 o 
  -1   3   3     5611.49     5518.85     41.22 o 
   0   3   3       55.93       46.93      1.36 o 
   1   3   3      305.12      274.99      3.43 o 
   2   3   3     1031.63     1051.20     19.00 o 
   3   3   3      102.12       98.82      2.96 o 
   4   3   3       81.25       77.95      2.90 o 
   5   3   3      119.33      117.95      3.24 o 
   6   3   3       71.05       71.16      2.57 o 
   7   3   3       26.05       25.82      2.15 o 
   8   3   3      285.99      273.93      7.20 o 
   9   3   3       22.11       21.65      2.69 o 
  10   3   3      138.87      146.71      5.35 o 
  11   3   3        9.47       10.11      5.25 o 
  12   3   3       28.99       17.47      4.48 o 
  13   3   3       42.79       46.65      6.18 o 
  14   3   3       16.57       10.59      4.47 o 
  15   3   3        0.17        0.52      4.02 o 
 -16   4   3        0.44       -4.08      4.08 o 
 -15   4   3        3.69        4.41      3.23 o 
 -14   4   3        1.46        2.23      4.10 o 
 -13   4   3       14.25       15.79      2.48 o 
 -12   4   3        1.98        0.57      2.12 o 
 -11   4   3       33.80       24.77      2.47 o 
 -10   4   3      102.27       99.43      3.56 o 
  -9   4   3      102.08      102.28      4.20 o 
  -8   4   3        9.06        8.19      1.45 o 
  -7   4   3      109.99      103.47      3.04 o 
  -6   4   3      819.07      879.06     11.53 o 
  -5   4   3        2.28        3.22      1.00 o 
  -4   4   3        9.51        5.55      0.73 o 
  -3   4   3     2230.79     2257.07     17.21 o 
  -2   4   3     4368.25     4288.87     30.01 o 
  -1   4   3      752.58      680.98      6.87 o 
   0   4   3     3691.95     3601.79     31.16 o 
   1   4   3      288.84      284.17      3.70 o 
   2   4   3      849.98      966.21      8.97 o 
   3   4   3      197.46      219.84      4.77 o 
   4   4   3       20.55       19.27      1.41 o 
   5   4   3       36.38       34.43      1.87 o 
   6   4   3      184.75      190.04      4.05 o 
   7   4   3        4.84        5.93      1.46 o 
   8   4   3       81.76       81.67      4.16 o 
   9   4   3      913.16      939.85     13.86 o 
  10   4   3      164.66      166.84      8.35 o 
  11   4   3       26.34       27.03      9.14 o 
  12   4   3       34.82       44.17      5.76 o 
  13   4   3        6.71        7.20      4.86 o 
  14   4   3        6.14        7.33      4.58 o 
  15   4   3        0.25        1.05      4.17 o 
 -16   5   3        0.65        2.09      4.58 o 
 -15   5   3       11.86        7.77      3.48 o 
 -14   5   3        0.53        0.60      2.73 o 
 -13   5   3       75.78       69.84      4.30 o 
 -12   5   3      106.89      108.91      5.52 o 
 -11   5   3        4.81        5.50      1.89 o 
 -10   5   3      600.22      610.16      8.75 o 
  -9   5   3      187.08      208.47      7.31 o 
  -8   5   3        0.00        2.96      1.70 o 
  -7   5   3       50.41       40.87      2.10 o 
  -6   5   3       40.17       39.55      1.92 o 
  -5   5   3       68.25       69.93      2.24 o 
  -4   5   3      453.88      518.82      5.70 o 
  -3   5   3      616.80      593.50      5.69 o 
  -2   5   3     1512.22     1555.71     12.43 o 
  -1   5   3       73.69       78.87      2.91 o 
   0   5   3     3344.18     3398.55     29.89 o 
   1   5   3       27.22       30.45      1.32 o 
   2   5   3       72.27       86.70      2.80 o 
   3   5   3      144.48      121.35      3.78 o 
   4   5   3      176.78      195.92      3.78 o 
   5   5   3      732.33      701.04      9.48 o 
   6   5   3      231.35      217.30      5.08 o 
   7   5   3        0.90        1.82      1.37 o 
   8   5   3       63.66       77.36      3.27 o 
   9   5   3      257.50      240.62      7.14 o 
  10   5   3       22.58       23.39      3.14 o 
  11   5   3       19.07       10.29      5.83 o 
  12   5   3        5.19        0.79      4.47 o 
  13   5   3        0.69       -0.39      3.89 o 
  14   5   3        7.17        8.63      4.48 o 
  15   5   3        0.33       -3.89      3.89 o 
 -16   6   3       17.16       25.87      6.07 o 
 -15   6   3        2.22       -0.19      3.85 o 
 -14   6   3       20.15       24.04      5.32 o 
 -13   6   3       42.47       30.61      3.95 o 
 -12   6   3       95.01       94.55      4.59 o 
 -11   6   3       50.37       46.84      2.96 o 
 -10   6   3       28.73       32.68      3.00 o 
  -9   6   3       10.28       13.41      1.75 o 
  -8   6   3      102.68       98.92      3.22 o 
  -7   6   3      705.86      787.59      9.37 o 
  -6   6   3      825.15      820.39     13.81 o 
  -5   6   3      328.93      374.03      5.29 o 
  -4   6   3      203.54      210.02      3.97 o 
  -3   6   3      344.23      356.69      4.99 o 
  -2   6   3        0.23       -0.84      0.84 o 
  -1   6   3     1595.30     1647.05     16.20 o 
   0   6   3     4567.41     4910.79     42.37 o 
   1   6   3     1452.26     1460.32     12.99 o 
   2   6   3      745.02      792.08      8.18 o 
   3   6   3       50.44       42.90      1.88 o 
   4   6   3       81.16       67.20      2.81 o 
   5   6   3      111.08      136.74      3.92 o 
   6   6   3        2.68        0.65      1.37 o 
   7   6   3      226.37      214.87      5.41 o 
   8   6   3      406.38      393.62      7.86 o 
   9   6   3      219.57      242.37      5.80 o 
  10   6   3      445.92      440.36      9.43 o 
  11   6   3       17.35       15.63      4.20 o 
  12   6   3        4.46        4.77      3.45 o 
  13   6   3        1.62       -1.46      3.17 o 
  14   6   3        4.40        3.69      4.20 o 
 -16   7   3        0.63        1.56      4.40 o 
 -15   7   3        9.61        2.09      4.37 o 
 -14   7   3        5.50        6.61      4.40 o 
 -13   7   3       20.93       16.69      4.48 o 
 -12   7   3        0.21        0.37      2.13 o 
 -11   7   3        0.72        0.67      1.98 o 
 -10   7   3      498.00      499.48      9.01 o 
  -9   7   3       36.61       38.60      2.53 o 
  -8   7   3        3.33        2.51      1.69 o 
  -7   7   3       31.17       35.66      2.11 o 
  -6   7   3       52.01       45.95      2.16 o 
  -5   7   3       65.25       69.30      4.36 o 
  -4   7   3      133.30      161.18      3.27 o 
  -3   7   3      230.08      227.37      4.20 o 
  -2   7   3       84.13       92.50      3.59 o 
  -1   7   3       62.79       78.68      2.67 o 
   0   7   3      221.90      290.97      4.97 o 
   1   7   3     1355.87     1423.68     13.22 o 
   2   7   3        5.59        3.30      0.90 o 
   3   7   3       20.95       20.62      1.50 o 
   4   7   3     1098.31     1061.12     10.78 o 
   5   7   3      108.97      106.32      4.52 o 
   6   7   3       93.96       98.39      3.73 o 
   7   7   3       21.32       21.14      2.41 o 
   8   7   3      202.92      188.58      5.60 o 
   9   7   3       26.96       29.04      3.04 o 
  10   7   3       24.30       27.00      4.67 o 
  11   7   3      111.83      131.17      8.36 o 
  12   7   3       11.06       19.78      7.97 o 
  13   7   3       16.26       17.06      4.93 o 
  14   7   3        0.00       -0.19      4.20 o 
 -15   8   3        0.93       -0.07      3.98 o 
 -14   8   3       16.33       28.00      8.17 o 
 -13   8   3       25.24       21.18      5.64 o 
 -12   8   3       40.99       38.56      3.44 o 
 -11   8   3       56.84       49.95      3.49 o 
 -10   8   3       13.19        9.40      3.42 o 
  -9   8   3      109.20      119.18      6.01 o 
  -8   8   3      246.93      252.49      6.02 o 
  -7   8   3       89.21       82.35      3.42 o 
  -6   8   3       52.07       49.66      2.66 o 
  -5   8   3       98.23       96.22      4.96 o 
  -4   8   3       12.21       14.60      1.53 o 
  -3   8   3      210.10      220.75      3.86 o 
  -2   8   3      240.59      243.76      4.24 o 
  -1   8   3      988.32     1126.38     11.30 o 
   0   8   3     1786.96     1861.25     16.68 o 
   1   8   3        3.20        2.14      0.91 o 
   2   8   3      280.66      278.37      4.45 o 
   3   8   3       14.31       10.80      1.32 o 
   4   8   3      283.14      258.64      4.95 o 
   5   8   3      424.38      425.48      7.44 o 
   6   8   3      132.83      149.65      4.75 o 
   7   8   3       34.07       31.02      3.14 o 
   8   8   3      511.49      488.77     11.01 o 
   9   8   3       33.01       34.62      3.65 o 
  10   8   3       99.33      132.45      6.04 o 
  11   8   3      163.34      165.18      9.06 o 
  12   8   3        0.60       -3.17      3.17 o 
  13   8   3        0.37       -0.45      3.54 o 
  14   8   3        5.23        1.46      4.20 o 
 -15   9   3       10.59        9.16      4.93 o 
 -14   9   3        0.12       -0.60      3.81 o 
 -13   9   3       18.03       24.08      5.32 o 
 -12   9   3        0.63       -1.17      3.30 o 
 -11   9   3        2.43        1.20      2.11 o 
 -10   9   3      210.22      216.49      6.96 o 
  -9   9   3       19.35       15.72      2.69 o 
  -8   9   3        3.32        5.39      1.96 o 
  -7   9   3       48.91       49.99      3.05 o 
  -6   9   3        4.30        4.78      1.94 o 
  -5   9   3      532.66      482.82      7.97 o 
  -4   9   3       21.84       16.47      1.69 o 
  -3   9   3      151.36      153.68      4.51 o 
  -2   9   3      109.27      110.73      4.55 o 
  -1   9   3      812.71      870.28      9.64 o 
   0   9   3      116.59      130.42      3.71 o 
   1   9   3      920.77      969.20     10.11 o 
   2   9   3        3.01        5.31      1.13 o 
   3   9   3        1.60        1.26      1.03 o 
   4   9   3      140.80      147.98      3.56 o 
   5   9   3      180.72      169.31      4.76 o 
   6   9   3       33.54       33.47      3.14 o 
   7   9   3       50.33       45.27      4.20 o 
   8   9   3        2.92       -0.52      2.13 o 
   9   9   3      183.77      194.53      7.07 o 
  10   9   3       74.09       79.95      5.92 o 
  11   9   3        6.40        2.14      3.70 o 
  12   9   3        5.20        4.15      7.78 o 
  13   9   3        0.19       -3.36      3.36 o 
  14   9   3        2.66       -4.17      4.26 o 
 -15  10   3        0.06        6.90      5.23 o 
 -14  10   3        8.00       16.61      5.42 o 
 -13  10   3        1.65       -1.39      4.20 o 
 -12  10   3       11.76        9.46      4.10 o 
 -11  10   3       76.52       70.91      4.79 o 
 -10  10   3        1.37       -0.68      3.48 o 
  -9  10   3        0.34       -1.66      1.93 o 
  -8  10   3       79.03       86.91      4.04 o 
  -7  10   3        3.06        2.33      2.11 o 
  -6  10   3        1.49        2.31      1.57 o 
  -5  10   3       57.05       46.46      2.98 o 
  -4  10   3       49.36       50.73      2.49 o 
  -3  10   3        0.88       -0.56      1.05 o 
  -2  10   3       54.58       66.87      3.54 o 
  -1  10   3      230.01      232.81      6.02 o 
   0  10   3        2.49        2.90      1.29 o 
   1  10   3       10.16        9.52      1.74 o 
   2  10   3       27.22       26.12      1.78 o 
   3  10   3       34.55       38.80      2.08 o 
   4  10   3       34.84       38.63      2.61 o 
   5  10   3      136.41      123.22      4.18 o 
   6  10   3       11.95       14.34      2.37 o 
   7  10   3        1.96       -1.84      1.84 o 
   8  10   3      163.23      166.56      5.90 o 
   9  10   3       11.98       15.24      3.96 o 
  10  10   3        0.42       -0.70      2.49 o 
  11  10   3       17.49       14.78      4.53 o 
  12  10   3        4.95        5.86      3.98 o 
  13  10   3        1.04       -3.50      9.72 o 
 -14  11   3       12.98       11.35      5.04 o 
 -13  11   3        8.87        9.72      5.06 o 
 -12  11   3       10.77        8.34      4.37 o 
 -11  11   3       18.23       16.09      3.47 o 
 -10  11   3        0.00        0.67      2.61 o 
  -9  11   3       42.89       35.19      3.86 o 
  -8  11   3      239.64      231.67      9.49 o 
  -7  11   3      416.83      419.85      9.69 o 
  -6  11   3      275.61      274.34     12.75 o 
  -5  11   3       50.33       50.89      3.06 o 
  -4  11   3       12.04        9.48      1.70 o 
  -3  11   3        1.77       -1.07      1.33 o 
  -2  11   3        1.05        1.37      1.27 o 
  -1  11   3      178.74      164.18      4.47 o 
   0  11   3       21.97       20.32      2.04 o 
   1  11   3       62.35       61.04      2.91 o 
   2  11   3        2.81        1.21      1.30 o 
   3  11   3       50.16       43.21      2.60 o 
   4  11   3        5.11        1.72      1.60 o 
   5  11   3      231.95      204.91      5.48 o 
   6  11   3       74.01       68.48      3.69 o 
   7  11   3       33.61       29.18      5.28 o 
   8  11   3       12.21       14.49      3.03 o 
   9  11   3       46.84       57.69      7.00 o 
  10  11   3       35.91       39.46      4.34 o 
  11  11   3        7.46        4.74      4.86 o 
  12  11   3       11.42       14.45      4.67 o 
  13  11   3        9.04        7.39      7.39 o 
 -14  12   3        8.93        5.45      5.23 o 
 -13  12   3        4.06        0.80      6.81 o 
 -12  12   3        1.92       -2.46      3.64 o 
 -11  12   3       12.29       11.31      4.48 o 
 -10  12   3        0.00       -0.19      2.62 o 
  -9  12   3        3.85        4.87      2.68 o 
  -8  12   3      232.81      241.95      7.67 o 
  -7  12   3       62.74       69.02      3.87 o 
  -6  12   3       75.51       81.79      4.08 o 
  -5  12   3     3058.87     2993.84     30.44 o 
  -4  12   3       12.80       16.90      2.18 o 
  -3  12   3      101.29       96.35      3.44 o 
  -2  12   3        3.58        2.99      1.62 o 
  -1  12   3      188.45      183.06      4.84 o 
   0  12   3        0.95       -0.99      1.37 o 
   1  12   3        4.86        0.92      1.48 o 
   2  12   3       18.57       20.20      2.25 o 
   3  12   3       16.93       18.11      2.16 o 
   4  12   3        2.00        3.40      2.04 o 
   5  12   3        2.56        2.24      2.11 o 
   6  12   3       12.23       15.02      4.18 o 
   7  12   3      151.33      137.86     10.85 o 
   8  12   3        4.40        1.37      2.98 o 
   9  12   3        4.60        5.26      2.62 o 
  10  12   3        5.92        9.76      4.37 o 
  11  12   3        3.57       10.09      4.65 o 
  12  12   3        2.47       -3.50      6.22 o 
 -13  13   3        9.03       13.05      5.42 o 
 -12  13   3        0.00        0.97      3.82 o 
 -11  13   3        0.00        0.21      3.98 o 
 -10  13   3       10.13        7.50      3.29 o 
  -9  13   3        4.06        3.97      2.80 o 
  -8  13   3       21.34       19.25      2.99 o 
  -7  13   3       74.75       72.22      4.02 o 
  -6  13   3        4.39        2.71      2.18 o 
  -5  13   3      405.25      429.50     10.73 o 
  -4  13   3      460.89      438.61      8.83 o 
  -3  13   3      138.56      122.39      5.34 o 
  -2  13   3        7.51        4.32      1.49 o 
  -1  13   3        1.02       -1.54      1.54 o 
   0  13   3        7.96        5.58      1.88 o 
   1  13   3       13.61       15.47      2.17 o 
   2  13   3       82.65       82.07      3.93 o 
   3  13   3       48.95       39.65      2.92 o 
   4  13   3       29.79       23.11      3.13 o 
   5  13   3      143.87      115.82      5.35 o 
   6  13   3        7.11        4.86      3.70 o 
   7  13   3        6.06       10.89      5.45 o 
   8  13   3        3.02       -3.50      3.50 o 
   9  13   3       10.02        4.67      5.45 o 
  10  13   3        2.48       -0.97      3.58 o 
  11  13   3        4.32        5.49      6.22 o 
  12  13   3        2.32       -3.50      6.22 o 
 -13  14   3        4.87       -1.65      5.25 o 
 -12  14   3        0.01        3.54      4.48 o 
 -11  14   3        0.63       -0.44      3.98 o 
 -10  14   3        1.82       -2.05      2.80 o 
  -9  14   3        0.05       -2.13      2.13 o 
  -8  14   3        1.91        2.67      2.37 o 
  -7  14   3        6.84        5.62      2.37 o 
  -6  14   3      215.10      218.31      6.51 o 
  -5  14   3      246.18      240.27      6.56 o 
  -4  14   3       47.77       52.34      3.71 o 
  -3  14   3        1.15        0.49      1.41 o 
  -2  14   3       63.10       68.39      3.32 o 
  -1  14   3        0.84        0.64      1.55 o 
   0  14   3       46.65       45.92      3.13 o 
   1  14   3        0.50        1.56      1.91 o 
   2  14   3       10.42        9.14      2.10 o 
   3  14   3       55.47       54.44      4.06 o 
   4  14   3      118.21      108.03      6.88 o 
   5  14   3       13.94       10.11      5.06 o 
   6  14   3        0.32        1.56      4.67 o 
   7  14   3        5.32        7.00      5.45 o 
   8  14   3        0.01        1.56      5.06 o 
   9  14   3       11.88       17.89      6.61 o 
  10  14   3       14.64       21.78      7.39 o 
  11  14   3        0.00       -5.45      5.45 o 
 -12  15   3        2.55        0.66      4.93 o 
 -11  15   3        0.42        5.01      4.37 o 
 -10  15   3        7.74        8.73      6.22 o 
  -9  15   3        4.82        7.21      3.29 o 
  -8  15   3        3.88        3.20      3.13 o 
  -7  15   3       39.87       31.50      3.71 o 
  -6  15   3       51.86       47.53      3.84 o 
  -5  15   3      166.31      168.31      5.83 o 
  -4  15   3      366.39      372.59      9.50 o 
  -3  15   3      362.69      356.67      7.12 o 
  -2  15   3       58.80       60.42      3.40 o 
  -1  15   3      116.89      111.66      4.09 o 
   0  15   3      182.10      186.36      5.71 o 
   1  15   3        0.79       -1.82      2.31 o 
   2  15   3       53.36       61.46      6.69 o 
   3  15   3       38.60       28.65      4.68 o 
   4  15   3       68.74       61.85      8.17 o 
   5  15   3       36.45       25.28      6.61 o 
   6  15   3        7.62        7.78      5.83 o 
   7  15   3        1.17        0.39      4.67 o 
   8  15   3        1.83       -1.94      5.06 o 
   9  15   3        1.73        4.67      5.83 o 
  10  15   3        0.07        4.67      6.22 o 
 -11  16   3        7.81        5.97      4.81 o 
 -10  16   3        0.26        2.75      4.10 o 
  -9  16   3        0.59        0.13      4.46 o 
  -8  16   3        5.43        6.70      3.42 o 
  -7  16   3       43.14       39.33      4.39 o 
  -6  16   3       55.27       51.93      4.55 o 
  -5  16   3        8.06       10.78      2.64 o 
  -4  16   3      126.43      127.49      5.22 o 
  -3  16   3        0.62        1.23      2.30 o 
  -2  16   3       97.09       97.91      8.00 o 
  -1  16   3        3.79        2.64      3.74 o 
   0  16   3        1.16        1.95      2.50 o 
   1  16   3       17.41        6.92      2.85 o 
   2  16   3        0.14        0.58      2.75 o 
   3  16   3       16.82       13.61      6.22 o 
   4  16   3       59.55       68.46      8.56 o 
   5  16   3        3.24       -4.28      4.28 o 
   6  16   3        4.07       10.50      5.83 o 
   7  16   3       42.29       54.07      8.95 o 
   8  16   3        0.02        1.94      5.45 o 
   9  16   3        1.00        1.56      5.83 o 
  10  16   3        0.51        6.22      6.61 o 
 -10  17   3        0.21        6.42      4.95 o 
  -9  17   3        0.08        2.43      4.67 o 
  -8  17   3        4.46        3.74      3.41 o 
  -7  17   3        0.13        0.78      3.14 o 
  -6  17   3       39.55       36.33      5.36 o 
  -5  17   3        1.76        1.70      3.43 o 
  -4  17   3       10.48       11.37      4.26 o 
  -3  17   3       25.49       22.87      4.68 o 
  -2  17   3       10.40       12.98      3.98 o 
  -1  17   3       11.11       21.70      4.86 o 
   0  17   3        1.29       -1.52      3.36 o 
   1  17   3        1.28       -3.11      3.11 o 
   2  17   3       23.42       22.56      7.00 o 
   3  17   3       34.02       34.23      7.39 o 
   4  17   3        8.24       10.50      5.45 o 
   5  17   3        3.45       10.50      6.61 o 
   6  17   3        2.90        8.17      6.22 o 
   7  17   3       18.24       12.06      7.00 o 
   8  17   3        3.26        0.78      6.61 o 
   9  17   3        2.47        7.78      6.61 o 
  -9  18   3        0.66        7.39      7.39 o 
  -8  18   3        9.69       15.17      5.23 o 
  -7  18   3       97.43      116.88      8.39 o 
  -6  18   3       17.26       17.31      4.95 o 
  -5  18   3       38.61       40.83      5.91 o 
  -4  18   3        0.09        1.97      4.47 o 
  -3  18   3        2.87        5.89      5.45 o 
  -2  18   3        0.40        2.98      3.64 o 
  -1  18   3        6.57        0.30      5.45 o 
   0  18   3       18.43       17.84      4.20 o 
   1  18   3        0.89       -1.06      3.36 o 
   2  18   3        9.38       12.45      6.61 o 
   3  18   3        4.19        9.33      6.22 o 
   4  18   3        0.79       -2.33      4.67 o 
   5  18   3        0.68        4.67      6.22 o 
   6  18   3        6.44       -5.06      5.45 o 
   7  18   3        0.72       -0.78      6.22 o 
   8  18   3       12.97       12.84      7.78 o 
  -8  19   3        2.50        2.52      5.04 o 
  -7  19   3        0.74       -4.40      4.40 o 
  -6  19   3       11.55        9.31      4.81 o 
  -5  19   3       23.95       21.30      6.22 o 
  -4  19   3       60.42       80.81      9.92 o 
  -3  19   3        2.73        4.22     10.70 o 
  -2  19   3        5.82        2.49      4.10 o 
  -1  19   3        3.37        4.41      4.10 o 
   0  19   3        0.66        2.99      4.08 o 
   1  19   3        0.41       -5.45      5.45 o 
   2  19   3        0.08       -5.06      5.06 o 
   3  19   3        5.11       10.11      6.61 o 
   4  19   3        1.02       -5.06      5.06 o 
   5  19   3        2.04       11.67      6.61 o 
   6  19   3        4.78       12.45      7.78 o 
  -6  20   3        0.07       -4.51      7.20 o 
  -5  20   3        3.59        8.75      5.25 o 
  -4  20   3        0.09       -3.94      4.37 o 
  -3  20   3        3.06       -2.21      4.47 o 
  -2  20   3        0.63        1.39      4.20 o 
  -1  20   3        6.12        4.68      5.64 o 
   0  20   3        2.68        0.85      5.83 o 
   1  20   3       34.94       38.90      9.34 o 
   2  20   3        0.01        3.50      6.61 o 
   3  20   3        2.32        3.50      6.61 o 
   4  20   3        0.73        1.94      6.61 o 
  -3  21   3        0.53       -4.20      4.20 o 
  -2  21   3        0.25        3.44      4.93 o 
  -1  21   3       23.27       24.19      5.88 o 
   0  21   3        0.05       -5.06      7.00 o 
   1  21   3       56.51       68.07     11.28 o 
   2  21   3       26.65       45.90      9.72 o 
 -17   0   4       12.06       -4.67      6.22 o 
 -16   0   4        1.87       -5.06      5.06 o 
 -15   0   4       16.48       26.91      5.83 o 
 -14   0   4        0.78        0.60      3.54 o 
 -13   0   4       94.67       81.58      6.42 o 
 -12   0   4        8.56        9.16      3.54 o 
 -11   0   4      289.85      276.69      9.58 o 
 -10   0   4       53.49       44.46      4.26 o 
  -9   0   4      486.73      460.84     11.40 o 
  -8   0   4       56.00       52.93      7.20 o 
  -7   0   4     1933.11     2074.81     24.10 o 
  -6   0   4     5452.00     5578.83     56.26 o 
  -5   0   4     3443.28     3368.97     35.02 o 
  -4   0   4        1.69        3.06      0.81 o 
  -3   0   4       59.63       60.46      3.70 o 
  -2   0   4       54.73       59.52      3.89 o 
  -1   0   4     2156.83     2144.35     27.83 o 
   0   0   4      804.61      816.07      8.10 o 
   1   0   4       56.96       40.78      1.31 o 
   2   0   4       28.88       37.44      1.68 o 
   3   0   4     4506.09     5005.39     57.29 o 
   4   0   4     1021.93     1272.57     14.87 o 
   5   0   4      729.57      802.29     10.46 o 
   6   0   4       19.95       17.28      2.60 o 
   7   0   4      367.12      348.50      9.86 o 
   8   0   4       31.55       23.44      3.58 o 
   9   0   4        0.87        2.72      2.48 o 
  10   0   4       29.88       36.54     11.09 o 
  11   0   4       26.22       28.33      5.06 o 
  12   0   4       40.50       28.01      7.39 o 
  13   0   4       30.68       33.06      7.78 o 
  14   0   4       34.04       22.56      7.00 o 
  15   0   4        8.64       18.28      6.61 o 
 -17   1   4        1.19       -2.72      4.26 o 
 -16   1   4       29.44       25.00      4.45 o 
 -15   1   4       12.67        7.36      2.92 o 
 -14   1   4        0.46       -1.40      2.19 o 
 -13   1   4        3.66        2.50      3.71 o 
 -12   1   4        0.85       -1.74      1.74 o 
 -11   1   4        2.95        3.35      2.10 o 
 -10   1   4      261.76      252.36      7.41 o 
  -9   1   4      151.39      144.39      7.37 o 
  -8   1   4      467.78      471.55      7.82 o 
  -7   1   4     3576.86     3483.26     26.42 o 
  -6   1   4     7050.11     7328.62     54.94 o 
  -5   1   4       36.12       41.57      1.55 o 
  -4   1   4      102.73       98.55      1.74 o 
  -3   1   4     1466.83     1502.08     11.61 o 
  -2   1   4      764.67      743.08      5.86 o 
  -1   1   4        7.91        6.68      0.57 o 
   0   1   4      140.78      127.10      2.06 o 
   1   1   4      212.90      214.95      2.38 o 
   2   1   4      388.43      407.68      4.08 o 
   3   1   4     3979.46     4171.70     33.03 o 
   4   1   4       79.29      103.71      3.06 o 
   5   1   4      146.17      148.53      3.12 o 
   6   1   4       55.46       58.53      2.29 o 
   7   1   4      119.71      113.06      5.97 o 
   8   1   4       15.85       10.89      1.97 o 
   9   1   4        0.94        2.68      1.84 o 
  10   1   4       51.88       57.69      4.77 o 
  11   1   4      172.51      160.33      8.65 o 
  12   1   4        2.99       -1.50      2.88 o 
  13   1   4        5.41        7.18      3.98 o 
  14   1   4        3.85        5.68      5.25 o 
  15   1   4        4.61        5.41      4.26 o 
 -17   2   4        3.04        3.28      5.45 o 
 -16   2   4        0.85        2.24      3.29 o 
 -15   2   4        9.04       14.61      3.16 o 
 -14   2   4        0.00       -1.99      1.99 o 
 -13   2   4        4.98        7.65      3.09 o 
 -12   2   4        9.04       10.80      2.54 o 
 -11   2   4        0.08        0.30      2.13 o 
 -10   2   4       13.53       13.01      2.19 o 
  -9   2   4        2.45        1.38      2.36 o 
  -8   2   4        5.02        6.32      1.61 o 
  -7   2   4     1264.85     1192.09     16.90 o 
  -6   2   4     6092.16     6452.86     52.12 o 
  -5   2   4      253.95      228.48      3.22 o 
  -4   2   4     2680.93     2717.08     16.61 o 
  -3   2   4       30.15       38.19      1.06 o 
  -2   2   4      988.23      974.61      7.41 o 
  -1   2   4      693.01      709.71      6.28 o 
   0   2   4     1114.19     1072.00      8.69 o 
   1   2   4      583.24      615.36      9.73 o 
   2   2   4      580.97      589.34      6.34 o 
   3   2   4     1687.68     1804.42     15.80 o 
   4   2   4       66.90       65.58      2.59 o 
   5   2   4        8.99        7.86      1.15 o 
   6   2   4        5.32        9.11      1.36 o 
   7   2   4       86.07       92.82      3.81 o 
   8   2   4        0.42        0.33      1.60 o 
   9   2   4      142.14      140.79      5.13 o 
  10   2   4        9.78        9.57      2.46 o 
  11   2   4       11.86       13.29      2.78 o 
  12   2   4       45.17       48.45      6.25 o 
  13   2   4       51.94       42.89      6.03 o 
  14   2   4       22.32       26.11      5.83 o 
 -17   3   4       15.87       15.08      5.76 o 
 -16   3   4       16.33       24.66      6.27 o 
 -15   3   4        4.66        3.41      3.29 o 
 -14   3   4        1.70       -0.66      2.01 o 
 -13   3   4       26.49       22.87      3.07 o 
 -12   3   4       25.90       24.52      3.02 o 
 -11   3   4        0.69        3.53      1.96 o 
 -10   3   4        0.00        2.20      1.69 o 
  -9   3   4      310.01      302.21      6.39 o 
  -8   3   4      107.71      101.68      3.59 o 
  -7   3   4       76.95       83.94      3.34 o 
  -6   3   4      561.04      547.68      5.81 o 
  -5   3   4      413.29      438.42      4.50 o 
  -4   3   4       35.38       32.97      1.26 o 
  -3   3   4     1124.66     1077.74      8.22 o 
  -2   3   4      909.62      921.64      7.21 o 
  -1   3   4     2601.17     2644.40     19.25 o 
   0   3   4     1555.70     1555.65     13.22 o 
   1   3   4      754.65      758.07      7.36 o 
   2   3   4      495.28      475.25     13.12 o 
   3   3   4        3.34        4.64      0.96 o 
   4   3   4      665.25      695.32      9.22 o 
   5   3   4       48.13       39.08      2.08 o 
   6   3   4      427.97      460.74      6.64 o 
   7   3   4      470.73      470.87      8.44 o 
   8   3   4       23.58       31.26      2.89 o 
   9   3   4       12.50        8.50      2.16 o 
  10   3   4        9.18       11.65      2.60 o 
  11   3   4       55.36       49.43      4.27 o 
  12   3   4        0.48       -0.93      3.43 o 
  13   3   4        5.27        5.32      4.10 o 
  14   3   4       15.23       11.53      4.46 o 
 -16   4   4        9.40       10.07      5.06 o 
 -15   4   4        0.02        1.19      3.06 o 
 -14   4   4        2.41       -0.72      2.15 o 
 -13   4   4       25.36       22.51      2.81 o 
 -12   4   4        8.19        9.89      2.23 o 
 -11   4   4        8.83        4.65      1.93 o 
 -10   4   4       24.99       25.68      2.42 o 
  -9   4   4      102.67      112.19      3.62 o 
  -8   4   4        0.55       -0.09      1.21 o 
  -7   4   4      399.40      385.02      5.96 o 
  -6   4   4      456.43      445.70      5.13 o 
  -5   4   4      588.85      620.48      5.74 o 
  -4   4   4        3.21        0.50      0.66 o 
  -3   4   4      559.81      537.71      5.79 o 
  -2   4   4      554.41      547.55      5.50 o 
  -1   4   4       87.96      101.37      2.04 o 
   0   4   4      291.08      303.36      3.99 o 
   1   4   4        7.10        9.90      0.92 o 
   2   4   4      238.21      252.60      3.70 o 
   3   4   4      839.32      799.97     11.07 o 
   4   4   4      701.15      677.70     11.23 o 
   5   4   4       59.13       58.06      2.73 o 
   6   4   4       69.72       65.93      3.44 o 
   7   4   4      396.80      397.93      8.54 o 
   8   4   4        0.66       -1.60      1.60 o 
   9   4   4      248.97      231.93      7.69 o 
  10   4   4       35.01       38.04      3.43 o 
  11   4   4       39.76       39.15      3.79 o 
  12   4   4        6.35       11.20      3.98 o 
  13   4   4        5.37        9.92      4.40 o 
  14   4   4        0.02        1.80      4.02 o 
 -16   5   4        0.14        7.37      4.65 o 
 -15   5   4        1.15        0.78      3.98 o 
 -14   5   4        0.00        2.24      2.51 o 
 -13   5   4        2.91        2.66      2.13 o 
 -12   5   4        0.96       -1.03      1.77 o 
 -11   5   4       12.63       12.48      2.10 o 
 -10   5   4       58.73       63.17      3.17 o 
  -9   5   4       88.15       74.03      3.06 o 
  -8   5   4      408.81      416.30      6.54 o 
  -7   5   4       14.81       12.16      1.53 o 
  -6   5   4       56.45       49.70      2.19 o 
  -5   5   4        9.77       11.38      0.99 o 
  -4   5   4       37.74       39.61      1.34 o 
  -3   5   4     2411.48     2487.80     18.89 o 
  -2   5   4      208.69      193.54      3.10 o 
  -1   5   4        0.02       -0.66      0.74 o 
   0   5   4       18.19       16.72      1.13 o 
   1   5   4      296.65      333.11      5.41 o 
   2   5   4      458.26      486.17      5.69 o 
   3   5   4        2.18        2.56      0.82 o 
   4   5   4       57.30       65.02      4.78 o 
   5   5   4       13.78       14.44      1.76 o 
   6   5   4      459.63      469.15      7.03 o 
   7   5   4      565.84      575.89      8.41 o 
   8   5   4      128.66      137.12      4.99 o 
   9   5   4      173.23      180.48      7.80 o 
  10   5   4       33.32       33.99      3.37 o 
  11   5   4        1.34        0.53      2.50 o 
  12   5   4       28.10       29.84     11.47 o 
  13   5   4        0.11       -2.96      3.36 o 
  14   5   4        5.34        0.50      3.92 o 
 -16   6   4       11.59        7.02      4.53 o 
 -15   6   4        3.20        0.40      3.98 o 
 -14   6   4       14.38       21.35      5.04 o 
 -13   6   4       22.42       25.60      3.23 o 
 -12   6   4        0.44        2.36      2.09 o 
 -11   6   4        1.17        2.52      2.04 o 
 -10   6   4       13.26       12.78      3.20 o 
  -9   6   4        3.67        3.32      1.44 o 
  -8   6   4        1.80        3.48      1.86 o 
  -7   6   4       70.60       75.17      2.77 o 
  -6   6   4        8.36        7.90      1.28 o 
  -5   6   4      215.26      238.48      3.57 o 
  -4   6   4      233.76      246.02      3.91 o 
  -3   6   4        9.11       13.31      1.19 o 
  -2   6   4     4193.20     4228.80     38.64 o 
  -1   6   4       62.03       76.56      3.99 o 
   0   6   4     2489.13     2565.47     29.59 o 
   1   6   4     1061.78     1143.31     12.28 o 
   2   6   4        0.03       -0.82      0.82 o 
   3   6   4      293.98      316.75      4.45 o 
   4   6   4        0.06        0.82      1.18 o 
   5   6   4       43.49       43.76      3.26 o 
   6   6   4       29.45       30.29      2.47 o 
   7   6   4      287.67      271.17      8.03 o 
   8   6   4       17.72       19.91      2.61 o 
   9   6   4       43.36       45.65      4.27 o 
  10   6   4       16.52       14.34      3.03 o 
  11   6   4       11.08        8.43      3.64 o 
  12   6   4        0.09       -0.87      7.20 o 
  13   6   4        5.88       10.58      4.58 o 
  14   6   4        0.10        0.78      7.78 o 
 -16   7   4        1.22       -1.86      4.53 o 
 -15   7   4        0.12        0.96      4.37 o 
 -14   7   4        0.23       -3.27      3.27 o 
 -13   7   4       19.95       16.08      2.92 o 
 -12   7   4        7.80        8.68      2.52 o 
 -11   7   4        0.02       -2.08      2.08 o 
 -10   7   4      164.51      171.16      5.48 o 
  -9   7   4        5.90        4.35      2.02 o 
  -8   7   4       19.86       23.17      2.86 o 
  -7   7   4       69.82       62.25      3.14 o 
  -6   7   4       15.14       14.08      1.88 o 
  -5   7   4      141.94      143.73      3.63 o 
  -4   7   4      866.72      818.15      8.63 o 
  -3   7   4       16.66       21.17      1.55 o 
  -2   7   4       10.70        8.26      1.23 o 
  -1   7   4     2623.66     2800.58     26.15 o 
   0   7   4       13.95       15.11      1.43 o 
   1   7   4       30.61       15.41      1.35 o 
   2   7   4       46.57       53.63      1.98 o 
   3   7   4        7.82        4.91      1.06 o 
   4   7   4        4.41        8.19      1.60 o 
   5   7   4        5.04        2.93      1.42 o 
   6   7   4      170.90      177.37      5.05 o 
   7   7   4       69.35       66.70      3.67 o 
   8   7   4     1130.03     1172.11     15.68 o 
   9   7   4       13.41       14.28      3.29 o 
  10   7   4       19.97       25.63      3.89 o 
  11   7   4        0.00       -2.37      3.15 o 
  12   7   4        3.65        0.49      5.83 o 
  13   7   4        7.38        1.72      3.92 o 
  14   7   4        1.52       -1.00      4.28 o 
 -15   8   4        0.39       -4.26      4.26 o 
 -14   8   4       14.61        8.31      8.56 o 
 -13   8   4       18.78       20.89      3.34 o 
 -12   8   4        9.67       12.01      2.83 o 
 -11   8   4       57.10       51.91      4.37 o 
 -10   8   4      301.32      290.62      7.17 o 
  -9   8   4      132.46      129.55      4.72 o 
  -8   8   4      111.02       97.41      4.04 o 
  -7   8   4       14.60       23.75      2.40 o 
  -6   8   4       74.37       69.87      3.19 o 
  -5   8   4      118.73      105.56      3.33 o 
  -4   8   4      243.45      240.25      4.65 o 
  -3   8   4       10.42       14.43      1.75 o 
  -2   8   4      235.55      260.62      5.09 o 
  -1   8   4      227.80      208.45      4.50 o 
   0   8   4        0.19        1.71      0.92 o 
   1   8   4      177.53      173.67      3.42 o 
   2   8   4       60.96       47.06      1.97 o 
   3   8   4      133.90      118.93      3.54 o 
   4   8   4       20.43       18.62      2.02 o 
   5   8   4       27.86       28.70      2.61 o 
   6   8   4      218.78      216.35      9.99 o 
   7   8   4     1127.33     1126.68     15.03 o 
   8   8   4      194.61      205.68      6.06 o 
   9   8   4      106.47      114.91      5.90 o 
  10   8   4       32.54       36.54      5.23 o 
  11   8   4        3.88        2.89      5.45 o 
  12   8   4        0.51       -0.35      7.97 o 
  13   8   4        1.92        0.25      5.06 o 
 -15   9   4        3.38       -0.53      4.65 o 
 -14   9   4        1.06       -0.83      4.10 o 
 -13   9   4        0.50        2.33      4.20 o 
 -12   9   4        1.71        5.26      2.58 o 
 -11   9   4        0.06        2.02      2.20 o 
 -10   9   4      267.28      292.07      7.26 o 
  -9   9   4       12.26        9.12      2.36 o 
  -8   9   4      249.75      240.49      7.09 o 
  -7   9   4       14.97       10.67      2.08 o 
  -6   9   4       21.57       21.15      2.00 o 
  -5   9   4       81.09       75.07      2.93 o 
  -4   9   4        0.65       -0.46      1.14 o 
  -3   9   4      201.98      180.63      4.09 o 
  -2   9   4       49.84       43.04      2.43 o 
  -1   9   4       43.46       51.73      2.56 o 
   0   9   4      789.24      800.80     10.75 o 
   1   9   4       96.05       95.13      3.28 o 
   2   9   4        1.04        2.22      1.57 o 
   3   9   4      131.41      147.27      5.12 o 
   4   9   4       51.52       55.33      2.94 o 
   5   9   4      120.06      143.71      4.56 o 
   6   9   4        0.04       -1.22      2.25 o 
   7   9   4       94.19      115.57      4.69 o 
   8   9   4      241.73      234.73      6.58 o 
   9   9   4        1.09        0.04      2.11 o 
  10   9   4       21.41       20.72      5.25 o 
  11   9   4        5.80       15.98      4.48 o 
  12   9   4        0.23        3.08     11.28 o 
  13   9   4       25.91       32.38     12.45 o 
 -15  10   4        5.82       12.12      5.42 o 
 -14  10   4        7.81        9.04      5.04 o 
 -13  10   4        1.26        0.10      6.81 o 
 -12  10   4        0.37        3.45      2.54 o 
 -11  10   4        3.07        5.32      2.58 o 
 -10  10   4       70.09       62.86      3.99 o 
  -9  10   4        2.17        5.55      2.19 o 
  -8  10   4      165.94      176.32      5.65 o 
  -7  10   4       26.35       21.88      3.13 o 
  -6  10   4      200.08      193.32      5.38 o 
  -5  10   4       25.79       25.86      2.62 o 
  -4  10   4       17.75       23.23      2.02 o 
  -3  10   4       55.29       58.99      2.70 o 
  -2  10   4        5.08        8.33      1.64 o 
  -1  10   4        1.34       -1.11      1.11 o 
   0  10   4       87.50      100.73      3.49 o 
   1  10   4       11.12       12.73      1.88 o 
   2  10   4       41.59       49.01      2.61 o 
   3  10   4      102.29      111.05      4.63 o 
   4  10   4      104.55       98.46      3.87 o 
   5  10   4        0.83       -1.58      1.80 o 
   6  10   4      315.40      319.08      9.94 o 
   7  10   4      856.16      807.93     14.91 o 
   8  10   4       21.87       20.76      2.84 o 
   9  10   4      171.61      175.54      6.94 o 
  10  10   4        2.28        1.64      3.27 o 
  11  10   4       23.19       17.10      4.58 o 
  12  10   4        3.93       12.25      6.81 o 
  13  10   4       19.14       26.68      5.98 o 
 -14  11   4        3.90        9.03      6.61 o 
 -13  11   4        6.18       17.08     14.97 o 
 -12  11   4        0.02       -1.17      2.54 o 
 -11  11   4       54.63       51.47      3.98 o 
 -10  11   4       90.28       89.33      4.63 o 
  -9  11   4       20.38       24.36      4.07 o 
  -8  11   4      490.07      474.75     10.68 o 
  -7  11   4      378.14      375.48      7.95 o 
  -6  11   4        0.02       -1.87      1.89 o 
  -5  11   4       35.32       30.77      3.47 o 
  -4  11   4      229.32      208.40      7.91 o 
  -3  11   4      161.51      158.99      4.24 o 
  -2  11   4      138.20      133.39      4.22 o 
  -1  11   4       13.75        9.12      1.69 o 
   0  11   4       81.46       83.88      3.34 o 
   1  11   4      137.91      129.28      4.02 o 
   2  11   4        8.16        5.83      1.76 o 
   3  11   4        8.17        5.34      2.04 o 
   4  11   4       52.58       67.23      4.04 o 
   5  11   4       12.04        9.19      2.57 o 
   6  11   4      208.97      196.70      5.83 o 
   7  11   4        0.00        0.48      2.01 o 
   8  11   4        0.42       -0.17      1.65 o 
   9  11   4       12.89       14.00      3.35 o 
  10  11   4       79.98       75.99     11.09 o 
  11  11   4        2.39        5.45      5.64 o 
  12  11   4        6.19       -1.25      3.82 o 
 -14  12   4        5.72       -4.19      4.58 o 
 -13  12   4        3.99        5.23      5.45 o 
 -12  12   4        1.00        1.90      4.47 o 
 -11  12   4       10.24       10.15      3.48 o 
 -10  12   4       47.80       46.04      6.64 o 
  -9  12   4        2.68        2.63      4.15 o 
  -8  12   4        5.61        7.50      2.46 o 
  -7  12   4        8.29       11.47      2.53 o 
  -6  12   4      263.99      260.79      6.64 o 
  -5  12   4       80.15       86.72      3.97 o 
  -4  12   4      284.13      285.56      5.91 o 
  -3  12   4        0.46       -1.49      1.49 o 
  -2  12   4       37.25       41.52      2.86 o 
  -1  12   4       96.92       92.10      3.73 o 
   0  12   4       19.87       18.20      2.41 o 
   1  12   4       26.69       30.00      2.48 o 
   2  12   4      105.45       97.86      3.83 o 
   3  12   4        3.99        2.30      2.06 o 
   4  12   4       45.25       40.98      3.66 o 
   5  12   4       23.13       20.64      3.06 o 
   6  12   4        0.97        2.60      2.16 o 
   7  12   4        2.61        1.98      2.50 o 
   8  12   4        4.42        5.09      3.08 o 
   9  12   4        2.24       -0.09      3.70 o 
  10  12   4       11.86        9.56      3.92 o 
  11  12   4       13.73       10.50      5.06 o 
  12  12   4        0.04       -5.45      5.83 o 
 -13  13   4       10.32        5.39      4.93 o 
 -12  13   4        4.43        1.97      5.64 o 
 -11  13   4       15.24       12.89      6.61 o 
 -10  13   4       16.15       15.16      5.04 o 
  -9  13   4        5.84        2.20      2.43 o 
  -8  13   4        9.46       12.12      3.14 o 
  -7  13   4      165.28      157.03      5.63 o 
  -6  13   4        5.46        6.36      2.38 o 
  -5  13   4      120.35      129.96      8.95 o 
  -4  13   4      277.61      277.46      6.08 o 
  -3  13   4      609.35      610.26      9.15 o 
  -2  13   4        6.02        7.31      1.87 o 
  -1  13   4        2.13        3.55      2.51 o 
   0  13   4        0.00        0.01      1.78 o 
   1  13   4       72.88       63.17      3.35 o 
   2  13   4       12.54        9.06      2.50 o 
   3  13   4        0.01        0.27      2.06 o 
   4  13   4       32.56       22.89      3.20 o 
   5  13   4        6.49        4.67      2.40 o 
   6  13   4        0.01       -1.57      2.22 o 
   7  13   4        6.09        3.72      2.80 o 
   8  13   4        2.25       -1.33      2.88 o 
   9  13   4        1.99        5.83      5.45 o 
  10  13   4        6.43        4.67      6.22 o 
 -13  14   4        0.35        2.14      5.23 o 
 -12  14   4        1.40        5.25      4.68 o 
 -11  14   4        6.53        3.61      2.95 o 
 -10  14   4        1.89       -2.36      2.36 o 
  -9  14   4       33.33       32.87      3.63 o 
  -8  14   4       84.70       76.68      4.51 o 
  -7  14   4        9.74        6.43      2.97 o 
  -6  14   4       19.14       15.16      2.83 o 
  -5  14   4      143.51      150.02      4.80 o 
  -4  14   4       59.51       53.10      3.22 o 
  -3  14   4       20.34       22.39      2.45 o 
  -2  14   4       16.36       16.72      2.39 o 
  -1  14   4       44.96       46.32      3.32 o 
   0  14   4      313.03      290.24      6.82 o 
   1  14   4        6.82       13.38      4.26 o 
   2  14   4       87.97       65.32      4.39 o 
   3  14   4        0.52        0.50      2.26 o 
   4  14   4        1.73       -0.32      2.17 o 
   5  14   4        8.40        3.65      2.52 o 
   6  14   4       19.23       17.11      5.13 o 
   7  14   4       38.14       40.06      7.39 o 
   8  14   4        1.03        4.28      5.06 o 
   9  14   4        0.54       -4.28      5.06 o 
  10  14   4        7.20        0.78      5.83 o 
 -12  15   4        0.21        3.16      6.22 o 
 -11  15   4       30.45       47.27      6.88 o 
 -10  15   4        0.00       -2.40      2.40 o 
  -9  15   4        7.18        4.82      2.81 o 
  -8  15   4        0.19       -2.31      2.31 o 
  -7  15   4       23.45       20.82      3.20 o 
  -6  15   4        7.75        4.77      2.86 o 
  -5  15   4       30.73       31.33      3.40 o 
  -4  15   4      158.71      169.49      5.18 o 
  -3  15   4      296.97      309.94      6.74 o 
  -2  15   4       84.29       91.43      4.42 o 
  -1  15   4        3.67       -0.31      1.87 o 
   0  15   4       16.84       22.60      3.60 o 
   1  15   4        3.69        2.86      2.01 o 
   2  15   4        3.01       -0.72      2.37 o 
   3  15   4        1.03        2.23      3.15 o 
   4  15   4      103.20       94.33      6.73 o 
   5  15   4        7.30        8.95      5.06 o 
   6  15   4        4.50        4.67      5.06 o 
   7  15   4        1.37       -4.28      4.28 o 
   8  15   4        1.33       -4.67      4.67 o 
   9  15   4       11.20       21.78      7.78 o 
  10  15   4        5.58       14.78      7.39 o 
 -11  16   4       15.25       23.28      6.03 o 
 -10  16   4        0.33       -2.69      3.44 o 
  -9  16   4        6.73        9.12      3.77 o 
  -8  16   4       58.85       67.20      4.75 o 
  -7  16   4       66.60       74.06      7.52 o 
  -6  16   4        0.24        1.17      2.49 o 
  -5  16   4      179.67      180.46      6.41 o 
  -4  16   4       45.63       43.80      3.31 o 
  -3  16   4       19.75       20.47      2.50 o 
  -2  16   4       16.46       10.65      2.17 o 
  -1  16   4       51.30       41.70      3.08 o 
   0  16   4       49.21       52.50      4.33 o 
   1  16   4       77.23       81.02      6.58 o 
   2  16   4      154.25      129.79      8.75 o 
   3  16   4       13.16       21.68      4.37 o 
   4  16   4       24.23        8.56      5.83 o 
   5  16   4        0.00        3.89      5.45 o 
   6  16   4        0.16       -0.39      5.06 o 
   7  16   4        0.47       -4.28      5.45 o 
   8  16   4        3.23        9.72      7.00 o 
   9  16   4       26.63       38.12      8.56 o 
 -10  17   4        0.05        0.39      5.83 o 
  -9  17   4        3.71        3.79      4.97 o 
  -8  17   4        0.79        2.49      3.70 o 
  -7  17   4        2.03       10.80      3.74 o 
  -6  17   4       55.77       63.85      4.85 o 
  -5  17   4       57.60       68.53      4.55 o 
  -4  17   4      130.56      123.23      5.37 o 
  -3  17   4        2.62        1.02      2.97 o 
  -2  17   4       34.26       35.85      4.16 o 
  -1  17   4        1.05        4.85      2.74 o 
   0  17   4        0.17       -0.16      2.82 o 
   1  17   4        0.19       -1.73      4.28 o 
   2  17   4       65.69       64.57      8.95 o 
   3  17   4        0.01        1.56      5.45 o 
   4  17   4        7.15        3.89      5.83 o 
   5  17   4       10.11        4.28      6.22 o 
   6  17   4        1.92        0.78      5.83 o 
   7  17   4        6.07       14.00      7.00 o 
   8  17   4        9.89       11.67      7.39 o 
  -9  18   4       21.00       14.14      4.69 o 
  -8  18   4        5.84       12.12      3.94 o 
  -7  18   4       11.43       14.13      5.83 o 
  -6  18   4        7.25       -2.92      3.85 o 
  -5  18   4        3.46        1.11      3.98 o 
  -4  18   4       18.04       25.13      5.08 o 
  -3  18   4        9.40        7.58      4.26 o 
  -2  18   4       11.32       12.02      4.20 o 
  -1  18   4        0.33        5.78      4.02 o 
   0  18   4        3.11        7.00      5.25 o 
   1  18   4        5.63        6.22      5.45 o 
   2  18   4        1.98       -0.39      5.45 o 
   3  18   4        3.44       -4.67      4.67 o 
   4  18   4        0.05       -5.06      5.06 o 
   5  18   4        1.35        6.22      6.61 o 
   6  18   4        1.72        7.00      6.22 o 
   7  18   4        0.01       10.50      6.61 o 
  -8  19   4       11.25       13.03      9.53 o 
  -7  19   4        6.71       14.39      5.32 o 
  -6  19   4       11.63        3.33      4.30 o 
  -5  19   4        0.01        2.85      4.10 o 
  -4  19   4        1.85        1.51      4.47 o 
  -3  19   4        8.07        8.68      9.72 o 
  -2  19   4        2.81        4.85      8.36 o 
  -1  19   4       38.60       48.23      6.07 o 
   0  19   4        0.05        5.06      6.61 o 
   1  19   4        1.92        1.17      5.83 o 
   2  19   4        6.36        1.17      5.45 o 
   3  19   4        6.66        8.17      6.61 o 
   4  19   4        3.52        5.45      6.22 o 
   5  19   4        7.22        1.17      6.61 o 
  -6  20   4        0.45       -4.81      4.81 o 
  -5  20   4        0.43       -2.48      5.06 o 
  -4  20   4        2.13        6.04      4.65 o 
  -3  20   4       14.22       10.89      5.45 o 
  -2  20   4       29.47       31.11      6.03 o 
  -1  20   4       11.33        9.83      4.48 o 
   0  20   4        7.76       12.06      7.39 o 
   1  20   4        1.11       -5.45      6.61 o 
   2  20   4        0.34       -5.45      5.45 o 
   3  20   4       25.19       42.79      9.72 o 
  -2  21   4        3.86        2.84      4.95 o 
  -1  21   4        1.45       -0.78      7.00 o 
 -17   1   5        1.38       -3.44      3.44 o 
 -16   1   5        0.35        0.59      2.86 o 
 -15   1   5        5.35        0.65      2.77 o 
 -14   1   5        1.18        1.32      2.54 o 
 -13   1   5        2.70        2.63      2.36 o 
 -12   1   5       10.31       10.39      2.86 o 
 -11   1   5        0.07       -1.71      1.78 o 
 -10   1   5       73.18       83.14      3.92 o 
  -9   1   5       34.68       34.79      2.66 o 
  -8   1   5       18.36       22.49      2.19 o 
  -7   1   5      204.68      197.63      3.64 o 
  -6   1   5        9.84        9.68      1.19 o 
  -5   1   5      215.20      247.89      3.12 o 
  -4   1   5       67.69       64.16      1.46 o 
  -3   1   5       44.95       45.34      1.30 o 
  -2   1   5      182.63      173.90      3.08 o 
  -1   1   5     1060.03     1060.68      8.79 o 
   0   1   5      345.61      381.11      3.92 o 
   1   1   5        0.00        0.52      0.49 o 
   2   1   5      124.01      120.40      2.12 o 
   3   1   5       11.14       10.33      1.11 o 
   4   1   5      160.59      147.71      3.05 o 
   5   1   5      156.78      171.64      4.49 o 
   6   1   5       37.35       35.64      2.54 o 
   7   1   5       25.22       20.03      2.98 o 
   8   1   5       59.01       53.83      3.42 o 
   9   1   5        0.88        0.90      1.81 o 
  10   1   5        0.07       -0.94      1.97 o 
  11   1   5       19.29       22.69      4.44 o 
  12   1   5        3.18        3.06      2.41 o 
  13   1   5        0.33       -2.91      4.67 o 
  14   1   5        0.45       -1.70      3.43 o 
 -17   2   5        0.00       -3.09      3.09 o 
 -16   2   5        1.75       -0.77      2.52 o 
 -15   2   5        0.01       -2.33      2.33 o 
 -14   2   5        6.98       11.71      2.97 o 
 -13   2   5        8.98        4.02      2.53 o 
 -12   2   5       79.97       68.77      4.12 o 
 -11   2   5        0.01        2.26      1.93 o 
 -10   2   5      420.91      399.49      7.95 o 
  -9   2   5      142.54      150.36      4.70 o 
  -8   2   5      120.18      125.73      4.08 o 
  -7   2   5      684.59      678.79     14.39 o 
  -6   2   5       15.28       12.80      1.10 o 
  -5   2   5        8.18       10.20      1.44 o 
  -4   2   5        0.29        0.02      0.63 o 
  -3   2   5      132.73      149.93      1.89 o 
  -2   2   5      414.06      414.22      4.55 o 
  -1   2   5      112.65      104.46      2.00 o 
   0   2   5      452.12      434.70      4.55 o 
   1   2   5      499.87      512.50      5.30 o 
   2   2   5      163.07      162.59      2.15 o 
   3   2   5      774.36      787.48     10.94 o 
   4   2   5      393.60      391.66      5.53 o 
   5   2   5        5.77        8.23      1.25 o 
   6   2   5       26.37       29.35      2.44 o 
   7   2   5        5.73        2.84      1.85 o 
   8   2   5        5.96        5.78      1.84 o 
   9   2   5        0.44       -2.98      2.98 o 
  10   2   5       37.04       30.20      3.25 o 
  11   2   5       62.08       67.57      4.40 o 
  12   2   5       20.34       22.40      3.82 o 
  13   2   5        0.11        0.30      3.64 o 
  14   2   5        0.00       -2.35      5.25 o 
 -16   3   5        5.84       -2.32      5.14 o 
 -15   3   5       21.45       20.39      3.09 o 
 -14   3   5        0.20       -0.37      3.38 o 
 -13   3   5       45.98       52.12      4.24 o 
 -12   3   5      112.20      107.61      4.81 o 
 -11   3   5        0.65       -1.52      1.93 o 
 -10   3   5       49.19       51.26      3.35 o 
  -9   3   5      501.84      512.39      8.77 o 
  -8   3   5       24.00       27.83      2.17 o 
  -7   3   5     1936.07     1925.23     18.11 o 
  -6   3   5     2656.75     2696.62     18.31 o 
  -5   3   5      260.41      276.20      3.50 o 
  -4   3   5       79.51       74.14      1.63 o 
  -3   3   5       22.42       28.27      0.99 o 
  -2   3   5        3.14        3.58      0.70 o 
  -1   3   5      124.96      114.38      2.11 o 
   0   3   5     1298.94     1358.48     10.96 o 
   1   3   5       50.52       42.88      2.15 o 
   2   3   5       29.27       26.22      1.03 o 
   3   3   5      647.57      660.57      9.12 o 
   4   3   5        0.41       -0.65      0.87 o 
   5   3   5      233.47      235.25      4.45 o 
   6   3   5      446.37      425.47     11.12 o 
   7   3   5       22.30       19.66      2.38 o 
   8   3   5       14.17        5.72      1.93 o 
   9   3   5       82.58       74.22      5.39 o 
  10   3   5        7.91        5.26      2.33 o 
  11   3   5        0.16        2.01      2.27 o 
  12   3   5        0.23       -0.49      3.15 o 
  13   3   5        0.27       -2.11      3.15 o 
  14   3   5        0.55        6.05      4.37 o 
 -16   4   5        1.44        0.05      5.83 o 
 -15   4   5        7.89        8.43      4.44 o 
 -14   4   5       24.81       23.94      3.37 o 
 -13   4   5        8.03        5.75      2.71 o 
 -12   4   5       20.48       20.83      2.60 o 
 -11   4   5       15.25       13.49      2.33 o 
 -10   4   5      157.45      171.29      4.76 o 
  -9   4   5        5.67        4.59      1.72 o 
  -8   4   5      243.93      240.32      4.96 o 
  -7   4   5        0.23       -1.13      1.13 o 
  -6   4   5      577.16      602.42      5.94 o 
  -5   4   5       13.35       15.17      1.05 o 
  -4   4   5       11.05       11.50      0.88 o 
  -3   4   5     4301.15     4496.29     29.63 o 
  -2   4   5      419.94      393.79      4.54 o 
  -1   4   5      156.67      151.75      2.59 o 
   0   4   5       32.62       32.06      1.39 o 
   1   4   5       64.55       55.80      1.76 o 
   2   4   5      153.10      155.61      2.74 o 
   3   4   5        1.83        1.56      0.98 o 
   4   4   5        4.72        8.86      1.46 o 
   5   4   5       80.78       77.27      2.79 o 
   6   4   5      299.41      287.64      6.88 o 
   7   4   5       10.08        7.55      2.13 o 
   8   4   5      129.72      128.74      4.83 o 
   9   4   5       16.51       15.63      2.57 o 
  10   4   5      102.17       91.96      6.34 o 
  11   4   5       17.35       15.19      4.27 o 
  12   4   5       15.81       13.74      4.20 o 
  13   4   5        9.36       19.44      5.08 o 
  14   4   5        0.05       -2.01      6.03 o 
 -16   5   5        8.50        5.00      4.76 o 
 -15   5   5        8.37        9.12      3.65 o 
 -14   5   5       57.10       59.31      4.37 o 
 -13   5   5      109.53      120.53      5.31 o 
 -12   5   5       10.45        8.19      2.56 o 
 -11   5   5        7.17        7.20      2.40 o 
 -10   5   5       13.93       11.31      2.57 o 
  -9   5   5       23.92       19.54      2.19 o 
  -8   5   5        0.00        0.29      1.37 o 
  -7   5   5       70.36       67.10      2.73 o 
  -6   5   5       59.30       86.97      2.61 o 
  -5   5   5      459.89      515.12      5.98 o 
  -4   5   5      835.92      918.86      7.39 o 
  -3   5   5     2211.33     2281.17     15.19 o 
  -2   5   5      258.85      250.43      3.54 o 
  -1   5   5     1209.17     1129.24     13.58 o 
   0   5   5       59.22       61.43      2.30 o 
   1   5   5       89.88       99.33      2.36 o 
   2   5   5       36.65       43.59      1.68 o 
   3   5   5      278.38      245.51      7.19 o 
   4   5   5       63.45       83.70      7.26 o 
   5   5   5      411.44      417.95      7.27 o 
   6   5   5     1521.26     1421.95     16.75 o 
   7   5   5      178.83      175.82      7.13 o 
   8   5   5       46.44       48.98      3.44 o 
   9   5   5        8.53        9.18      2.40 o 
  10   5   5       11.14        7.50      2.64 o 
  11   5   5        0.05       -2.06      2.20 o 
  12   5   5        0.73       -1.51      3.43 o 
  13   5   5        1.82       -1.17      4.86 o 
 -16   6   5        0.35       -1.99      4.58 o 
 -15   6   5       19.60       31.14      5.10 o 
 -14   6   5        0.70       -1.39      2.57 o 
 -13   6   5        1.75        5.54      2.60 o 
 -12   6   5        6.82        8.13      2.60 o 
 -11   6   5       13.01       17.95      2.75 o 
 -10   6   5       14.99       17.74      2.57 o 
  -9   6   5       18.59       16.97      2.45 o 
  -8   6   5       12.01       15.18      2.15 o 
  -7   6   5       16.73       14.63      1.93 o 
  -6   6   5       29.06       25.10      1.96 o 
  -5   6   5       16.78       11.65      1.45 o 
  -4   6   5      289.63      295.88      4.14 o 
  -3   6   5     1102.58     1208.70     10.82 o 
  -2   6   5       84.95       58.01      2.19 o 
  -1   6   5     1506.17     1430.78     13.17 o 
   0   6   5       88.58      100.86      2.56 o 
   1   6   5      139.37      139.90      3.64 o 
   2   6   5       11.61       13.51      1.76 o 
   3   6   5      248.59      226.19      4.88 o 
   4   6   5       61.14       58.40      3.21 o 
   5   6   5      185.84      175.91      6.79 o 
   6   6   5      411.17      406.10      7.67 o 
   7   6   5      711.23      708.71     13.30 o 
   8   6   5       31.09       27.78      3.58 o 
   9   6   5       31.29       36.28      4.03 o 
  10   6   5       15.51       23.10      6.38 o 
  11   6   5        2.74        2.13      2.84 o 
  12   6   5        0.05       -3.17      3.17 o 
  13   6   5        9.03        6.66      4.37 o 
 -16   7   5        3.84        9.16      5.32 o 
 -15   7   5       12.87       23.73      5.60 o 
 -14   7   5       16.97       21.68      3.43 o 
 -13   7   5       71.79       72.38      4.59 o 
 -12   7   5       30.54       21.19      4.94 o 
 -11   7   5        4.69        8.93      2.55 o 
 -10   7   5        4.78        2.85      2.07 o 
  -9   7   5        3.34        2.93      2.02 o 
  -8   7   5       55.85       55.51      3.34 o 
  -7   7   5        3.59        5.89      1.73 o 
  -6   7   5        5.47        2.18      1.34 o 
  -5   7   5       22.05       16.43      1.53 o 
  -4   7   5       28.78       34.28      2.57 o 
  -3   7   5     1147.45     1233.93     12.10 o 
  -2   7   5     1388.42     1428.18     15.39 o 
  -1   7   5       88.93       87.30      3.20 o 
   0   7   5      884.90     1005.43     10.14 o 
   1   7   5       71.29       64.91      2.22 o 
   2   7   5      668.66      650.31      9.44 o 
   3   7   5        0.26       -0.27      1.21 o 
   4   7   5      144.75      138.45      4.21 o 
   5   7   5      205.96      198.99      5.73 o 
   6   7   5      413.38      402.10      7.87 o 
   7   7   5        6.93        7.41      2.22 o 
   8   7   5        7.03       10.20      2.80 o 
   9   7   5        3.03        6.13      2.68 o 
  10   7   5       45.16       43.38      4.46 o 
  11   7   5       27.62       27.12      5.36 o 
  12   7   5        2.84        1.90      3.82 o 
  13   7   5        0.02       -3.53      3.53 o 
 -15   8   5       24.57       32.77      7.97 o 
 -14   8   5        0.12        1.25      2.72 o 
 -13   8   5        2.92        0.68      2.53 o 
 -12   8   5       11.04       13.56      2.96 o 
 -11   8   5        0.00       -1.98      1.98 o 
 -10   8   5        0.97        1.06      2.13 o 
  -9   8   5       18.54       19.78      2.75 o 
  -8   8   5       73.14       68.07      3.66 o 
  -7   8   5       48.07       45.98      3.05 o 
  -6   8   5       15.57       18.01      2.05 o 
  -5   8   5        2.25        3.61      1.23 o 
  -4   8   5      915.54      922.75      9.79 o 
  -3   8   5      174.35      167.60      4.33 o 
  -2   8   5        8.35       10.46      1.58 o 
  -1   8   5       43.92       49.79      2.43 o 
   0   8   5       31.20       34.73      2.04 o 
   1   8   5        5.81        5.80      1.16 o 
   2   8   5        3.19        2.83      1.32 o 
   3   8   5      195.69      201.18      6.74 o 
   4   8   5        0.01       -0.44      1.63 o 
   5   8   5      305.07      290.54      6.56 o 
   6   8   5      548.76      567.29     11.33 o 
   7   8   5        9.73       10.22      2.95 o 
   8   8   5      154.28      167.97      6.73 o 
   9   8   5       33.31       28.23      3.80 o 
  10   8   5        0.71        3.03      2.82 o 
  11   8   5        8.02       11.58      6.42 o 
  12   8   5        4.73        4.30      4.02 o 
  13   8   5        4.71        6.81      9.33 o 
 -15   9   5        0.13       -1.62      4.65 o 
 -14   9   5       15.55       13.19      3.29 o 
 -13   9   5       47.60       47.53      4.60 o 
 -12   9   5        1.55        1.26      2.41 o 
 -11   9   5      103.63      108.22      5.67 o 
 -10   9   5        2.47       -0.63      2.17 o 
  -9   9   5      172.64      161.46      7.85 o 
  -8   9   5       22.77       21.40      2.64 o 
  -7   9   5       24.29       24.35      2.34 o 
  -6   9   5       23.06       26.32      2.06 o 
  -5   9   5        9.44       12.84      1.82 o 
  -4   9   5       70.59       67.64      2.82 o 
  -3   9   5       11.04       15.51      2.36 o 
  -2   9   5      230.95      238.03      5.17 o 
  -1   9   5       85.79       81.50      3.15 o 
   0   9   5      154.94      137.51      3.88 o 
   1   9   5       19.42       16.84      2.10 o 
   2   9   5        0.48        0.39      3.67 o 
   3   9   5      248.87      241.13      5.46 o 
   4   9   5        0.04       -1.56      1.91 o 
   5   9   5        8.00        7.38      3.48 o 
   6   9   5       30.82       30.17      3.00 o 
   7   9   5      307.47      322.15      8.55 o 
   8   9   5      117.28      117.69      5.99 o 
   9   9   5       33.97       28.46      3.80 o 
  10   9   5       55.49       61.06      5.24 o 
  11   9   5        1.66       -1.38      3.89 o 
  12   9   5        0.22        1.18      3.81 o 
 -15  10   5        8.20        8.52      5.42 o 
 -14  10   5        5.09        8.04      5.08 o 
 -13  10   5        2.02        3.52      2.77 o 
 -12  10   5       12.74       16.31      3.19 o 
 -11  10   5        0.00        0.40      2.36 o 
 -10  10   5        0.29       -0.39      2.81 o 
  -9  10   5        2.61        5.36      2.23 o 
  -8  10   5      340.36      337.09      7.62 o 
  -7  10   5       86.26       88.70      3.63 o 
  -6  10   5      372.38      377.77      6.79 o 
  -5  10   5        1.44       -1.38      1.38 o 
  -4  10   5      384.30      369.94      6.52 o 
  -3  10   5      169.35      189.28      5.78 o 
  -2  10   5       93.82       91.14      3.53 o 
  -1  10   5       38.04       35.98      2.46 o 
   0  10   5        5.03       -0.40      1.25 o 
   1  10   5        8.17        6.69      1.61 o 
   2  10   5       31.37       35.80      3.14 o 
   3  10   5      329.84      305.10      7.78 o 
   4  10   5      263.19      243.04      7.10 o 
   5  10   5      692.14      691.37     14.25 o 
   6  10   5        0.13       -1.69      1.69 o 
   7  10   5       91.25       80.83      4.22 o 
   8  10   5        2.09        4.56      2.50 o 
   9  10   5       37.73       39.73      5.15 o 
  10  10   5        0.63       -1.05      3.15 o 
  11  10   5        0.10       -2.19      3.36 o 
  12  10   5        6.40        7.83      4.76 o 
 -14  11   5        1.09       -1.43      8.17 o 
 -13  11   5        0.09        0.35      3.59 o 
 -12  11   5        0.42       -1.53      2.52 o 
 -11  11   5       22.59       24.71      3.24 o 
 -10  11   5       43.02       42.68      3.67 o 
  -9  11   5       65.17       60.03      4.12 o 
  -8  11   5       23.44       23.96      2.98 o 
  -7  11   5      152.17      154.81      5.28 o 
  -6  11   5       92.64       93.34      3.71 o 
  -5  11   5      115.14      119.07      4.12 o 
  -4  11   5        2.78       -0.45      1.46 o 
  -3  11   5       17.70       20.41      2.58 o 
  -2  11   5        3.81        3.20      1.64 o 
  -1  11   5       53.40       68.82      3.34 o 
   0  11   5      145.01      143.97      4.88 o 
   1  11   5      141.12      149.45      4.50 o 
   2  11   5        5.87        3.63      2.02 o 
   3  11   5        2.33        2.90      2.16 o 
   4  11   5      129.13      104.21      5.09 o 
   5  11   5        3.76        0.32      2.09 o 
   6  11   5        0.12        0.22      2.31 o 
   7  11   5        3.78        7.92      2.76 o 
   8  11   5        3.13        5.15      2.68 o 
   9  11   5        1.81        0.48      2.68 o 
  10  11   5        0.82       -3.08      3.08 o 
  11  11   5       56.57       66.65      8.95 o 
  12  11   5        0.81        5.45      5.06 o 
 -14  12   5        7.16        6.16      5.08 o 
 -13  12   5        9.10        4.86      4.68 o 
 -12  12   5        4.46       -1.02      3.08 o 
 -11  12   5        4.06        4.02      3.18 o 
 -10  12   5       26.29       27.62      4.09 o 
  -9  12   5      262.77      279.85      9.15 o 
  -8  12   5      382.49      400.19      9.21 o 
  -7  12   5       11.89        7.60      2.40 o 
  -6  12   5      213.34      190.48      5.22 o 
  -5  12   5       82.17       74.00      3.49 o 
  -4  12   5       99.29      101.02      3.82 o 
  -3  12   5       58.95       48.23      2.83 o 
  -2  12   5      166.50      151.28      4.76 o 
  -1  12   5       56.24       52.19      3.22 o 
   0  12   5       35.44       36.86      2.80 o 
   1  12   5      139.70      123.62      5.24 o 
   2  12   5      104.11       92.98      6.15 o 
   3  12   5       63.03       60.45      6.00 o 
   4  12   5        2.97       -1.88      1.88 o 
   5  12   5        1.18       -1.58      2.74 o 
   6  12   5        1.07        0.79      2.16 o 
   7  12   5       11.48       15.97      3.35 o 
   8  12   5        0.01       -2.18      2.18 o 
   9  12   5        0.07        3.89      4.67 o 
  10  12   5       24.86       17.11      5.83 o 
  11  12   5        0.05        8.56      5.83 o 
 -13  13   5        1.50       -2.70      4.58 o 
 -12  13   5        5.21        8.39      3.63 o 
 -11  13   5        0.12       -1.71      2.67 o 
 -10  13   5        3.05        1.15      2.52 o 
  -9  13   5        0.00       -0.58      2.33 o 
  -8  13   5        1.30        3.53      2.43 o 
  -7  13   5       18.95       21.90      2.99 o 
  -6  13   5       15.63       22.07      2.66 o 
  -5  13   5       74.50       78.03      3.65 o 
  -4  13   5       89.40       84.92      3.71 o 
  -3  13   5      151.30      145.19      4.50 o 
  -2  13   5        7.17        8.34      2.09 o 
  -1  13   5       37.91       28.58      3.31 o 
   0  13   5       11.18       13.71      2.27 o 
   1  13   5        6.50        8.39      2.45 o 
   2  13   5      208.68      156.50      9.60 o 
   3  13   5        2.72        7.29      2.57 o 
   4  13   5        2.57        3.94      2.52 o 
   5  13   5       41.60       37.14      6.46 o 
   6  13   5        6.34        3.16      2.95 o 
   7  13   5        8.11       10.78      3.13 o 
   8  13   5        6.22        5.65      3.71 o 
   9  13   5        2.79        7.00      5.06 o 
  10  13   5        9.08       11.67      5.45 o 
 -12  14   5        1.73        0.52      2.99 o 
 -11  14   5        5.60        6.62      5.50 o 
 -10  14   5       11.99       13.04      3.15 o 
  -9  14   5       51.87       51.44      4.22 o 
  -8  14   5      345.99      352.68      8.63 o 
  -7  14   5      211.08      226.08      6.83 o 
  -6  14   5        6.72        6.65      2.69 o 
  -5  14   5       15.43        7.02      2.11 o 
  -4  14   5        0.45        1.61      1.84 o 
  -3  14   5       12.71       13.54      2.30 o 
  -2  14   5       13.45       19.08      2.61 o 
  -1  14   5        0.15        1.50      1.84 o 
   0  14   5       18.04       15.94      4.26 o 
   1  14   5      337.63      337.16      8.98 o 
   2  14   5        2.52        0.07      2.22 o 
   3  14   5       28.44       36.11      3.71 o 
   4  14   5       23.58       26.43      3.60 o 
   5  14   5        1.25        1.10      3.83 o 
   6  14   5        8.67       10.20      3.09 o 
   7  14   5        3.49        7.15      3.24 o 
   8  14   5        1.90        6.56      5.83 o 
   9  14   5        0.39        2.33      5.83 o 
 -12  15   5        0.30       -0.54      4.18 o 
 -11  15   5        7.04        7.55      3.24 o 
 -10  15   5        0.78       -1.92      2.79 o 
  -9  15   5        0.75        0.39      2.60 o 
  -8  15   5       67.17       78.50      4.85 o 
  -7  15   5       19.10       20.85      3.25 o 
  -6  15   5       13.85       10.39      3.26 o 
  -5  15   5      201.93      214.68      5.94 o 
  -4  15   5        0.23        3.46      1.99 o 
  -3  15   5        1.77       -1.76      1.76 o 
  -2  15   5       16.12       15.83      2.38 o 
  -1  15   5       74.92       74.83      4.03 o 
   0  15   5        0.83        3.09      2.39 o 
   1  15   5       13.20       14.76      3.20 o 
   2  15   5        4.71        8.60      2.84 o 
   3  15   5        9.92        3.58      3.46 o 
   4  15   5        5.46        9.66      2.99 o 
   5  15   5        3.51       -0.46      3.01 o 
   6  15   5       17.29       11.44      4.37 o 
   7  15   5        5.25        0.39      5.83 o 
   8  15   5        1.52        1.17      5.83 o 
   9  15   5        0.07        6.61      6.61 o 
 -11  16   5        0.09       -0.81      3.06 o 
 -10  16   5       25.82       31.88      4.21 o 
  -9  16   5       25.54       28.55      3.98 o 
  -8  16   5       11.96        9.79      3.22 o 
  -7  16   5       25.27       24.34      3.43 o 
  -6  16   5       56.42       60.59      4.37 o 
  -5  16   5        1.61       -1.47      2.05 o 
  -4  16   5        0.37       -0.89      1.94 o 
  -3  16   5      116.27      111.19      4.48 o 
  -2  16   5       20.46       18.54      2.67 o 
  -1  16   5        9.09       16.66      3.42 o 
   0  16   5      119.78      114.51      5.97 o 
   1  16   5       16.66       19.68      3.42 o 
   2  16   5        0.72        2.18      2.43 o 
   3  16   5        7.14       16.92      4.40 o 
   4  16   5        3.60        1.75      3.85 o 
   5  16   5        2.96        2.33      5.06 o 
   6  16   5        6.96        9.33      6.61 o 
   7  16   5        0.62        3.50      5.83 o 
   8  16   5       11.83       24.11      7.78 o 
 -10  17   5       17.81       20.95      4.85 o 
  -9  17   5       10.08        8.65      3.58 o 
  -8  17   5       31.00       27.35      3.94 o 
  -7  17   5       46.75       54.58      4.60 o 
  -6  17   5       47.70       50.24      4.27 o 
  -5  17   5       30.83       28.26      3.20 o 
  -4  17   5        6.59        2.52      2.28 o 
  -3  17   5        0.96        2.64      2.20 o 
  -2  17   5        3.52        2.37      2.02 o 
  -1  17   5        0.06        2.51      2.25 o 
   0  17   5        3.38        6.81      3.85 o 
   1  17   5        8.87        2.79      3.82 o 
   2  17   5        0.79       -1.56      3.58 o 
   3  17   5       10.79       11.25      4.26 o 
   4  17   5        6.31        5.45      6.22 o 
   5  17   5        0.68        3.50      5.45 o 
   6  17   5        9.22        9.33      6.61 o 
   7  17   5        8.43        3.89      7.00 o 
  -9  18   5        3.95        4.17      4.16 o 
  -8  18   5        7.02        4.87      3.80 o 
  -7  18   5        2.91        8.18      3.25 o 
  -6  18   5       13.42       14.16      3.65 o 
  -5  18   5       26.45       29.32      3.84 o 
  -4  18   5       19.16       11.86      3.69 o 
  -3  18   5        1.29        2.50      3.13 o 
  -2  18   5       21.49       17.83      3.83 o 
  -1  18   5        0.01       -3.31      3.85 o 
   0  18   5        2.78        7.20      4.13 o 
   1  18   5        4.10        9.52      6.42 o 
   2  18   5        0.01        1.56      5.45 o 
   3  18   5        3.46        2.33      6.22 o 
   4  18   5        0.42       -0.78      5.83 o 
   5  18   5        8.06       13.61      7.00 o 
   6  18   5        1.63       10.50      7.00 o 
  -7  19   5        0.88       -0.10      4.81 o 
  -6  19   5        2.46        5.71      4.76 o 
  -5  19   5        3.05        2.60      4.30 o 
  -4  19   5        3.12       -0.60      4.20 o 
  -3  19   5        1.35       -5.00      9.72 o 
  -2  19   5        6.10       10.27      6.03 o 
  -1  19   5       20.98       33.45      8.95 o 
   0  19   5        0.02        3.89      6.61 o 
   1  19   5        2.87       -3.50      5.06 o 
   2  19   5        0.06        1.94      5.83 o 
   3  19   5        0.72       -5.06      5.45 o 
   4  19   5        6.96        2.33      7.00 o 
  -5  20   5        0.10       -1.56      4.68 o 
  -4  20   5       12.95       21.28      5.40 o 
  -3  20   5       20.84       28.98      9.72 o 
  -2  20   5       34.21       32.67      9.72 o 
  -1  20   5        7.03        9.72      7.78 o 
   0  20   5        5.15        5.83      7.39 o 
   1  20   5        0.12       -2.72      6.61 o 
   2  20   5        8.47       20.61      8.17 o 
 -17   0   6        6.41        6.73      4.58 o 
 -16   0   6        1.69        0.84      4.26 o 
 -15   0   6        0.02       -2.33      3.54 o 
 -14   0   6       13.97       22.17      4.65 o 
 -13   0   6       70.33       69.57      8.56 o 
 -12   0   6       37.36       42.57      5.08 o 
 -11   0   6      138.48      134.40      9.92 o 
 -10   0   6      225.02      206.04      8.51 o 
  -9   0   6      212.11      221.74      8.24 o 
  -8   0   6      744.51      758.62     15.41 o 
  -7   0   6      120.54      116.15      8.40 o 
  -6   0   6      336.80      353.55      5.77 o 
  -5   0   6        6.29        6.56      1.24 o 
  -4   0   6      471.51      443.20      7.19 o 
  -3   0   6       44.61       40.65      9.53 o 
  -2   0   6      261.31      262.43      5.30 o 
  -1   0   6      498.34      512.30      7.74 o 
   0   0   6       12.16        9.68      1.06 o 
   1   0   6     2243.52     2294.35     20.81 o 
   2   0   6      220.88      251.54      7.20 o 
   3   0   6       15.04       10.65      1.37 o 
   4   0   6       30.52       25.54      2.88 o 
   5   0   6       43.87       40.70      3.64 o 
   6   0   6        9.73        9.61      2.71 o 
   7   0   6       13.67       16.54      3.27 o 
   8   0   6      133.65      133.02      7.78 o 
   9   0   6       50.18       50.16      5.20 o 
  10   0   6      174.37      164.64      8.51 o 
  11   0   6        6.98        1.85      3.54 o 
  12   0   6        3.32       -0.98      3.43 o 
  13   0   6        9.54       -1.17      5.83 o 
 -16   1   6        5.52        6.61      3.59 o 
 -15   1   6        9.11        8.89      3.19 o 
 -14   1   6        2.47        0.65      2.45 o 
 -13   1   6        8.56       14.20      2.92 o 
 -12   1   6        0.71        2.26      2.23 o 
 -11   1   6      385.55      332.82      8.76 o 
 -10   1   6     1074.24     1035.87     14.25 o 
  -9   1   6      406.98      407.91      7.82 o 
  -8   1   6       62.89       53.38      3.01 o 
  -7   1   6       27.87       25.68      1.63 o 
  -6   1   6       36.41       35.68      1.42 o 
  -5   1   6       10.26       19.00      0.98 o 
  -4   1   6      106.77      110.40      2.63 o 
  -3   1   6      277.13      271.44      4.41 o 
  -2   1   6      352.46      351.97      4.92 o 
  -1   1   6     1516.05     1459.35     14.60 o 
   0   1   6     2779.35     2980.11     32.23 o 
   1   1   6      161.25      197.11      2.42 o 
   2   1   6      270.76      294.94      3.72 o 
   3   1   6       54.69       53.73      1.97 o 
   4   1   6      295.99      287.53      5.71 o 
   5   1   6      139.41      154.08      4.39 o 
   6   1   6       30.19       23.39      2.30 o 
   7   1   6        2.07        1.37      2.13 o 
   8   1   6       44.51       37.61      3.16 o 
   9   1   6      140.05      103.67      4.84 o 
  10   1   6        1.58        2.63      2.23 o 
  11   1   6        4.96        5.56      2.57 o 
  12   1   6        0.03       -0.09      2.42 o 
  13   1   6        0.71        3.01      4.26 o 
 -16   2   6        0.16       -2.46      2.46 o 
 -15   2   6        9.63        8.18      3.04 o 
 -14   2   6       11.43       11.72      3.82 o 
 -13   2   6       29.37       28.48      3.34 o 
 -12   2   6       10.69       12.23      2.62 o 
 -11   2   6       16.16       17.93      2.76 o 
 -10   2   6        1.07       -0.71      2.04 o 
  -9   2   6       88.12       98.49      8.98 o 
  -8   2   6      199.63      191.61      5.17 o 
  -7   2   6        2.50        1.93      1.34 o 
  -6   2   6      605.33      604.29      6.19 o 
  -5   2   6      244.77      217.31      2.80 o 
  -4   2   6      707.92      770.60      6.09 o 
  -3   2   6        0.02        1.53      0.55 o 
  -2   2   6       21.42       19.06      1.01 o 
  -1   2   6      117.79      114.76      2.23 o 
   0   2   6      346.73      326.43      4.00 o 
   1   2   6      707.64      778.84      7.56 o 
   2   2   6      100.29      109.47      1.92 o 
   3   2   6      209.71      230.15      4.00 o 
   4   2   6       54.53       61.11      2.73 o 
   5   2   6       25.22       28.14      3.30 o 
   6   2   6        0.16        0.89      1.54 o 
   7   2   6        1.26        3.39      1.81 o 
   8   2   6        0.08       -1.62      1.68 o 
   9   2   6      182.81      152.16      6.23 o 
  10   2   6       36.70       34.39      3.76 o 
  11   2   6        2.27        0.60      2.17 o 
  12   2   6        0.40        1.83      2.47 o 
  13   2   6       17.73       12.25      4.68 o 
 -16   3   6        1.07        3.23      3.04 o 
 -15   3   6        4.39       -1.76      2.69 o 
 -14   3   6        0.34        1.92      2.29 o 
 -13   3   6        1.41        0.13      2.10 o 
 -12   3   6       18.22       18.81      2.78 o 
 -11   3   6      225.81      206.79      5.52 o 
 -10   3   6      612.78      595.11      9.00 o 
  -9   3   6      121.50      140.78      4.87 o 
  -8   3   6       85.10       84.39      3.26 o 
  -7   3   6       12.43       14.76      1.58 o 
  -6   3   6      247.82      251.52      3.71 o 
  -5   3   6       12.52        9.42      0.87 o 
  -4   3   6        0.01        0.06      0.53 o 
  -3   3   6       59.62       68.00      1.57 o 
  -2   3   6       31.96       43.24      1.57 o 
  -1   3   6       79.48       89.23      2.08 o 
   0   3   6      120.00      120.57      3.42 o 
   1   3   6       42.76       43.54      1.70 o 
   2   3   6       31.73       34.00      2.22 o 
   3   3   6      156.62      156.75      3.89 o 
   4   3   6      303.71      331.53      5.31 o 
   5   3   6       13.24       13.80      1.97 o 
   6   3   6       11.36        6.43      1.81 o 
   7   3   6       39.95       47.14      4.15 o 
   8   3   6        0.50        0.79      1.76 o 
   9   3   6       13.05       10.07      2.56 o 
  10   3   6        7.26        3.35      2.64 o 
  11   3   6       13.27       19.08      3.19 o 
  12   3   6        0.03       -1.63      2.36 o 
  13   3   6        2.77       -0.56      5.06 o 
 -16   4   6        0.04        1.33      3.12 o 
 -15   4   6        3.21        1.99      2.99 o 
 -14   4   6        2.20        2.32      2.69 o 
 -13   4   6       80.53       79.31      4.63 o 
 -12   4   6       21.07       20.67      3.04 o 
 -11   4   6       15.47       13.72      2.33 o 
 -10   4   6      406.69      402.53      7.39 o 
  -9   4   6       36.98       33.03      2.59 o 
  -8   4   6      119.59      125.90      3.82 o 
  -7   4   6      295.67      263.49      4.77 o 
  -6   4   6     1061.48     1139.44      9.37 o 
  -5   4   6       29.27       26.87      1.16 o 
  -4   4   6      114.61      129.51      2.61 o 
  -3   4   6        0.35        0.63      0.80 o 
  -2   4   6      761.61      778.84     10.16 o 
  -1   4   6      552.62      562.42      5.91 o 
   0   4   6      111.20      114.90      2.78 o 
   1   4   6      270.23      273.79      4.06 o 
   2   4   6       41.90       40.21      2.46 o 
   3   4   6      260.38      246.41      5.74 o 
   4   4   6        6.43       11.76      2.11 o 
   5   4   6        6.38        9.74      1.89 o 
   6   4   6      238.13      249.27      6.15 o 
   7   4   6       78.20       83.69      4.07 o 
   8   4   6        3.09        1.12      2.98 o 
   9   4   6        0.13       -1.67      1.67 o 
  10   4   6        9.94       13.59      2.86 o 
  11   4   6        4.56        3.60      2.55 o 
  12   4   6        0.12       -0.38      2.71 o 
  13   4   6        0.10       -1.33      4.28 o 
 -16   5   6        1.06       -1.35      3.04 o 
 -15   5   6        1.51       -0.99      2.79 o 
 -14   5   6        1.74        3.40      2.79 o 
 -13   5   6       10.58        9.47      2.86 o 
 -12   5   6       12.61       14.44      4.60 o 
 -11   5   6      128.41      131.84      8.35 o 
 -10   5   6        1.45        2.41      1.99 o 
  -9   5   6       40.48       46.52      3.25 o 
  -8   5   6       75.59       66.50      3.39 o 
  -7   5   6       67.45       72.20      3.11 o 
  -6   5   6       18.42       16.71      1.55 o 
  -5   5   6       20.69       22.27      1.39 o 
  -4   5   6      105.16      129.13      2.10 o 
  -3   5   6       37.35       43.99      1.71 o 
  -2   5   6        0.00        1.91      0.77 o 
  -1   5   6      363.56      357.41      4.96 o 
   0   5   6       57.01       49.55      1.92 o 
   1   5   6       22.60       18.19      1.30 o 
   2   5   6      107.40      101.66      3.25 o 
   3   5   6        0.14        0.58      1.17 o 
   4   5   6       21.65       16.15      2.27 o 
   5   5   6      715.74      714.97     10.33 o 
   6   5   6      108.79      108.61      5.07 o 
   7   5   6      458.14      477.77     10.70 o 
   8   5   6      110.76      114.58      4.90 o 
   9   5   6        0.00        0.54      2.02 o 
  10   5   6        0.61        1.26      2.14 o 
  11   5   6        0.10       -2.15      2.25 o 
  12   5   6        1.82        0.51      2.69 o 
  13   5   6        4.25        0.95      6.42 o 
 -16   6   6        1.06        3.50      4.67 o 
 -15   6   6        4.14        5.73      3.19 o 
 -14   6   6        5.66       10.87      3.20 o 
 -13   6   6       14.12       13.37      3.82 o 
 -12   6   6        9.72        4.76      2.84 o 
 -11   6   6       34.11       32.30      5.06 o 
 -10   6   6       37.67       42.76      3.44 o 
  -9   6   6       11.37        9.68      2.29 o 
  -8   6   6       83.01       79.83      3.77 o 
  -7   6   6       43.04       51.10      2.83 o 
  -6   6   6      692.67      689.67     10.07 o 
  -5   6   6       27.50       34.02      2.09 o 
  -4   6   6        3.74        5.61      1.05 o 
  -3   6   6       17.43       24.14      1.95 o 
  -2   6   6      132.80      121.14      2.93 o 
  -1   6   6        1.79       -0.83      0.83 o 
   0   6   6        4.25        5.30      0.98 o 
   1   6   6       11.39       19.23      1.45 o 
   2   6   6        0.98        0.29      1.17 o 
   3   6   6        0.26        1.49      1.40 o 
   4   6   6       20.99       16.31      2.11 o 
   5   6   6      438.85      446.55      9.68 o 
   6   6   6        3.12        1.62      2.31 o 
   7   6   6       67.42       74.60      4.66 o 
   8   6   6        9.73       13.49      2.87 o 
   9   6   6       11.62       12.52      3.06 o 
  10   6   6       12.70       12.21      3.21 o 
  11   6   6        4.71       -0.09      2.86 o 
  12   6   6        0.14       -3.26      3.54 o 
  13   6   6        3.09        3.99      4.26 o 
 -16   7   6        4.06        0.51      5.32 o 
 -15   7   6        3.68        6.56      3.20 o 
 -14   7   6        4.10        1.86      3.17 o 
 -13   7   6        0.32       -2.02      2.52 o 
 -12   7   6       83.25       86.90      4.82 o 
 -11   7   6       39.96       37.24      3.52 o 
 -10   7   6       70.35       67.51      4.03 o 
  -9   7   6        7.34        3.69      2.04 o 
  -8   7   6        8.36        8.43      2.07 o 
  -7   7   6       24.65       23.13      2.32 o 
  -6   7   6        4.80        6.24      1.41 o 
  -5   7   6       17.37       12.40      1.51 o 
  -4   7   6      203.45      211.30      4.40 o 
  -3   7   6       80.94       86.14      2.88 o 
  -2   7   6      382.12      374.66      6.39 o 
  -1   7   6       24.95       22.29      1.81 o 
   0   7   6      204.25      194.47      4.35 o 
   1   7   6        1.40       -0.44      1.11 o 
   2   7   6        7.45        5.50      1.50 o 
   3   7   6        0.06       -1.27      1.45 o 
   4   7   6      206.47      187.82      5.28 o 
   5   7   6     1387.96     1403.27     17.04 o 
   6   7   6       49.78       46.87      3.37 o 
   7   7   6       20.99       26.71      3.29 o 
   8   7   6       12.21       10.73      3.81 o 
   9   7   6       29.06       29.98      3.94 o 
  10   7   6        1.16        1.94      2.69 o 
  11   7   6       10.29       12.04      3.42 o 
  12   7   6        0.97       -1.74      3.54 o 
 -15   8   6        3.03        9.74      3.45 o 
 -14   8   6       11.97        8.60      4.26 o 
 -13   8   6       10.59        7.94      2.83 o 
 -12   8   6        4.39       -1.60      2.32 o 
 -11   8   6       11.02       13.90      3.03 o 
 -10   8   6        0.03        0.18      2.07 o 
  -9   8   6       90.39       96.30      4.65 o 
  -8   8   6       16.74       17.35      2.56 o 
  -7   8   6       57.43       52.51      2.65 o 
  -6   8   6        1.06        1.90      1.40 o 
  -5   8   6      230.75      235.46      4.66 o 
  -4   8   6      293.87      321.96      5.70 o 
  -3   8   6       21.18       30.44      2.29 o 
  -2   8   6       57.36       67.67      2.90 o 
  -1   8   6       71.54       74.04      3.02 o 
   0   8   6      189.66      191.83      4.90 o 
   1   8   6      100.28       86.65      4.06 o 
   2   8   6        8.50       12.55      2.27 o 
   3   8   6       45.28       43.35      2.78 o 
   4   8   6     3004.82     2897.17     29.47 o 
   5   8   6      356.31      366.01      7.59 o 
   6   8   6      353.83      360.88      7.67 o 
   7   8   6       30.01       26.59      4.18 o 
   8   8   6        2.85        4.15      2.47 o 
   9   8   6        1.33       -1.47      2.45 o 
  10   8   6        1.49       -0.31      2.57 o 
  11   8   6        0.00        2.56      2.91 o 
  12   8   6        5.51        3.29      8.36 o 
 -15   9   6       10.56       11.76      3.65 o 
 -14   9   6        0.01       -2.16      2.86 o 
 -13   9   6       28.48       25.94      3.69 o 
 -12   9   6        5.38        2.26      2.64 o 
 -11   9   6       52.55       48.52      3.95 o 
 -10   9   6        0.02       -2.07      2.07 o 
  -9   9   6      139.20      139.55      5.33 o 
  -8   9   6        0.08       -0.14      1.61 o 
  -7   9   6       18.51       20.78      2.13 o 
  -6   9   6      375.01      384.83      6.32 o 
  -5   9   6       23.38       23.19      2.23 o 
  -4   9   6      626.57      623.94      9.53 o 
  -3   9   6       82.28       90.99      3.50 o 
  -2   9   6      124.46      120.05      4.01 o 
  -1   9   6      110.82       89.91      3.87 o 
   0   9   6      201.69      176.76      4.57 o 
   1   9   6      148.67      145.89      5.13 o 
   2   9   6      461.88      482.33      9.69 o 
   3   9   6      184.30      180.72      6.18 o 
   4   9   6       29.58       35.89      3.66 o 
   5   9   6      191.62      188.95      8.09 o 
   6   9   6       47.86       51.70      5.11 o 
   7   9   6        4.51        1.79      2.01 o 
   8   9   6       10.07       10.24      2.92 o 
   9   9   6        6.06        1.72      3.54 o 
  10   9   6        0.10       -2.63      2.73 o 
  11   9   6        1.44       -3.03      3.03 o 
  12   9   6        3.88       -2.61      3.73 o 
 -14  10   6       58.23       57.02      4.94 o 
 -13  10   6       60.74       65.05      5.67 o 
 -12  10   6        0.07       -2.38      2.38 o 
 -11  10   6        2.89        0.88      2.37 o 
 -10  10   6       35.60       34.88      3.49 o 
  -9  10   6       19.05       19.17      2.95 o 
  -8  10   6        1.26        0.00      1.71 o 
  -7  10   6       55.12       66.98      3.12 o 
  -6  10   6      139.22      135.90      6.64 o 
  -5  10   6      129.44      135.72      4.22 o 
  -4  10   6        2.42        4.44      1.56 o 
  -3  10   6      422.66      410.34      7.60 o 
  -2  10   6       63.40       68.58      3.26 o 
  -1  10   6       65.62       74.40      3.84 o 
   0  10   6        0.02       -1.42      1.42 o 
   1  10   6        0.56        1.41      1.96 o 
   2  10   6      128.52      113.50      6.62 o 
   3  10   6       40.52       45.88      3.74 o 
   4  10   6      269.95      277.71      7.76 o 
   5  10   6       59.10       74.21      4.63 o 
   6  10   6        0.42        4.38      2.63 o 
   7  10   6       19.85       19.19      5.25 o 
   8  10   6        0.02       -2.64      2.71 o 
   9  10   6        1.17        3.10      5.50 o 
  10  10   6        6.83       10.22      3.58 o 
  11  10   6        0.15        2.35      6.03 o 
 -14  11   6        2.64        6.27      4.10 o 
 -13  11   6        0.04        1.37      2.89 o 
 -12  11   6       35.53       33.81      3.99 o 
 -11  11   6       18.28       19.26      3.39 o 
 -10  11   6       31.99       33.32      3.15 o 
  -9  11   6      170.56      168.18      5.25 o 
  -8  11   6       55.89       58.72      3.37 o 
  -7  11   6      135.06      139.46      4.67 o 
  -6  11   6       97.66       84.57      3.71 o 
  -5  11   6       35.49       42.24      3.02 o 
  -4  11   6        0.03        0.36      1.51 o 
  -3  11   6       15.70       13.34      2.11 o 
  -2  11   6        1.67        2.26      1.69 o 
  -1  11   6        0.47       -0.68      1.54 o 
   0  11   6       52.09       66.36      4.00 o 
   1  11   6      154.39      158.80      5.74 o 
   2  11   6       94.25      109.65      5.09 o 
   3  11   6        9.71       15.33      3.34 o 
   4  11   6        1.90        1.86      2.14 o 
   5  11   6        4.13        0.80      3.02 o 
   6  11   6        9.90        8.83      2.61 o 
   7  11   6        0.25        1.15      2.45 o 
   8  11   6       16.41       11.09      6.42 o 
   9  11   6        0.36       -1.91      3.17 o 
  10  11   6       56.67       52.12      9.34 o 
  11  11   6        4.51       10.11      6.22 o 
 -13  12   6        0.06       -0.24      3.01 o 
 -12  12   6       54.69       60.01      4.81 o 
 -11  12   6        4.10        3.37      2.35 o 
 -10  12   6        6.99        6.90      2.70 o 
  -9  12   6        0.31        1.17      2.29 o 
  -8  12   6       27.67       24.79      3.12 o 
  -7  12   6       43.48       56.84      3.47 o 
  -6  12   6      169.65      165.53      4.93 o 
  -5  12   6      110.45      110.79      4.09 o 
  -4  12   6       21.48       22.03      2.43 o 
  -3  12   6        2.34        1.22      1.91 o 
  -2  12   6       30.59       32.03      3.42 o 
  -1  12   6       15.13       14.55      2.27 o 
   0  12   6        5.86       10.05      2.54 o 
   1  12   6        3.93       -0.97      1.92 o 
   2  12   6       78.27       75.99      4.55 o 
   3  12   6       51.87       46.62      3.94 o 
   4  12   6       54.26       51.13      4.90 o 
   5  12   6        9.63       10.49      2.74 o 
   6  12   6        0.19        2.02      2.45 o 
   7  12   6        3.33        3.89      2.80 o 
   8  12   6       15.94       21.84      4.81 o 
   9  12   6        1.13        3.27      4.67 o 
  10  12   6        0.51       13.61      6.22 o 
 -13  13   6        1.61        4.64      3.74 o 
 -12  13   6       11.19       13.64      3.49 o 
 -11  13   6        1.28       -2.72      2.72 o 
 -10  13   6        9.86       16.20      3.46 o 
  -9  13   6        1.13       -2.25      2.25 o 
  -8  13   6       18.41       19.48      3.36 o 
  -7  13   6       23.32       19.99      2.99 o 
  -6  13   6        6.21        5.35      2.14 o 
  -5  13   6       39.82       43.11      3.15 o 
  -4  13   6        6.47        5.65      1.93 o 
  -3  13   6      100.51       94.48      4.66 o 
  -2  13   6       80.19       88.04      4.11 o 
  -1  13   6        3.96        2.36      1.84 o 
   0  13   6       33.90       34.95      3.58 o 
   1  13   6       44.61       25.10      3.29 o 
   2  13   6        2.82        2.67      2.42 o 
   3  13   6       30.11       20.71      3.14 o 
   4  13   6       12.02       10.98      2.80 o 
   5  13   6        3.54        2.07      2.47 o 
   6  13   6        6.59        5.28      2.80 o 
   7  13   6        5.45       12.95      3.44 o 
   8  13   6        7.29        2.72      3.54 o 
   9  13   6        0.00       -2.72      5.06 o 
  10  13   6        5.04        5.83      6.22 o 
 -12  14   6       14.23        8.92      4.32 o 
 -11  14   6        2.01        7.73      3.23 o 
 -10  14   6        0.33        1.55      2.66 o 
  -9  14   6        1.04       -2.75      2.75 o 
  -8  14   6       17.75       26.05      3.40 o 
  -7  14   6        0.08       -0.20      2.43 o 
  -6  14   6       66.26       67.08      3.82 o 
  -5  14   6       45.48       46.50      4.49 o 
  -4  14   6        0.94       -0.16      1.83 o 
  -3  14   6        0.83       -1.49      1.49 o 
  -2  14   6        0.06        0.78      2.01 o 
  -1  14   6      336.73      322.73     13.48 o 
   0  14   6        2.73        4.09      2.52 o 
   1  14   6       23.41       18.13      3.18 o 
   2  14   6       28.01       28.08      3.59 o 
   3  14   6       17.00       14.98      3.62 o 
   4  14   6        3.40       -1.19      2.22 o 
   5  14   6        0.36       -2.22      2.22 o 
   6  14   6        0.26       -0.36      4.58 o 
   7  14   6        0.01        1.95      3.12 o 
   8  14   6       11.19       21.39      6.61 o 
   9  14   6        1.80        2.33      5.45 o 
 -11  15   6       23.77       19.22      4.48 o 
 -10  15   6       14.63       11.10      3.26 o 
  -9  15   6       13.33       18.10      3.48 o 
  -8  15   6        0.21        2.09      2.81 o 
  -7  15   6       21.07       14.99      3.16 o 
  -6  15   6       11.14        7.59      2.51 o 
  -5  15   6       17.81       16.55      2.67 o 
  -4  15   6        1.22        0.05      1.93 o 
  -3  15   6       66.87       63.11      4.83 o 
  -2  15   6       93.39       95.82      4.55 o 
  -1  15   6       53.04       54.77      4.63 o 
   0  15   6        0.31       -1.82      2.25 o 
   1  15   6       27.15       26.63      3.69 o 
   2  15   6        4.64        5.02      2.67 o 
   3  15   6        9.27       13.90      3.13 o 
   4  15   6        8.72       11.66      3.20 o 
   5  15   6       58.64       60.93      5.01 o 
   6  15   6        0.62        0.72      3.03 o 
   7  15   6        2.25        2.09      3.06 o 
   8  15   6        1.76       -5.06      6.22 o 
 -10  16   6        0.38        0.00      3.10 o 
  -9  16   6       23.73       28.34      4.08 o 
  -8  16   6       87.98      101.79      5.63 o 
  -7  16   6        3.13        2.95      2.64 o 
  -6  16   6        3.68        2.10      2.28 o 
  -5  16   6        0.04        3.53      2.53 o 
  -4  16   6       23.07       23.24      2.90 o 
  -3  16   6       15.48       20.39      2.81 o 
  -2  16   6        0.10       -0.36      1.90 o 
  -1  16   6       42.52       36.94      4.25 o 
   0  16   6       55.24       48.44      4.82 o 
   1  16   6       17.38        8.09      5.12 o 
   2  16   6        1.33        0.49      2.64 o 
   3  16   6        6.51       12.64      3.20 o 
   4  16   6        0.24       -2.66      2.66 o 
   5  16   6        0.09        0.68      3.71 o 
   6  16   6        1.17        2.19      4.28 o 
   7  16   6        0.00       -1.17      5.83 o 
  -9  17   6        3.14       -0.29      3.25 o 
  -8  17   6        0.05       -2.71      2.71 o 
  -7  17   6        5.32        2.39      2.91 o 
  -6  17   6       12.41       10.00      3.19 o 
  -5  17   6        3.17        2.04      2.71 o 
  -4  17   6       10.68       12.53      2.69 o 
  -3  17   6       14.07       14.05      2.87 o 
  -2  17   6        0.29       -1.19      2.58 o 
  -1  17   6        0.10       -2.35      2.57 o 
   0  17   6       58.23       62.33      5.07 o 
   1  17   6       40.21       45.51      4.61 o 
   2  17   6       13.44        7.05      4.86 o 
   3  17   6       11.30       13.61      4.68 o 
   4  17   6        0.54       -3.64      3.64 o 
   5  17   6        3.53       10.93      5.25 o 
   6  17   6        0.26       -5.83      5.83 o 
  -8  18   6        4.84        3.22      3.39 o 
  -7  18   6        0.22        1.77      3.09 o 
  -6  18   6        9.89        7.79      3.30 o 
  -5  18   6       61.14       85.08      5.26 o 
  -4  18   6       12.39       13.29      2.99 o 
  -3  18   6       24.06       22.93      3.13 o 
  -2  18   6        9.51       12.44      9.72 o 
  -1  18   6        7.09        4.47      4.40 o 
   0  18   6       10.79       12.29      4.81 o 
   1  18   6        0.85       -0.65      4.10 o 
   2  18   6        0.18        3.11      4.13 o 
   3  18   6       10.94       17.84      5.36 o 
   4  18   6        1.37       -1.17      5.83 o 
   5  18   6       26.65       32.28      8.17 o 
  -6  19   6        1.49        0.16      3.58 o 
  -5  19   6        5.30        5.62      4.44 o 
  -4  19   6        1.17        0.77      3.47 o 
  -3  19   6        5.10        2.82      4.53 o 
  -2  19   6        0.01       -5.31      6.61 o 
  -1  19   6        2.56        4.44      4.26 o 
   0  19   6       16.69       13.79      5.36 o 
   1  19   6       25.96       30.75      5.91 o 
   2  19   6        1.23        3.50      6.61 o 
   3  19   6        2.52       -3.50      6.22 o 
  -3  20   6        0.08        1.56      7.00 o 
  -2  20   6        1.75       -1.36      4.68 o 
  -1  20   6        0.02        2.33      7.39 o 
 -16   1   7        8.47       11.64      3.40 o 
 -15   1   7       11.41       10.79      4.10 o 
 -14   1   7        0.09        2.31      2.79 o 
 -13   1   7        7.95        6.58      3.54 o 
 -12   1   7        3.10        2.03      2.32 o 
 -11   1   7        9.56        7.70      2.46 o 
 -10   1   7        0.84       -0.66      2.01 o 
  -9   1   7      122.92      117.74      5.11 o 
  -8   1   7       19.80       18.63      2.25 o 
  -7   1   7      115.45      126.85      2.73 o 
  -6   1   7        0.38       -0.08      0.75 o 
  -5   1   7       22.49       26.82      0.98 o 
  -4   1   7      336.97      315.48      5.22 o 
  -3   1   7      384.92      393.78      5.66 o 
  -2   1   7        7.33        6.95      1.13 o 
  -1   1   7       23.25       37.45      1.71 o 
   0   1   7        7.25        9.03      0.85 o 
   1   1   7      801.55      846.92      7.18 o 
   2   1   7      131.79      126.89      3.04 o 
   3   1   7        0.86        1.40      1.14 o 
   4   1   7       21.80       19.92      1.92 o 
   5   1   7       14.82       22.16      2.15 o 
   6   1   7       34.26       33.81      3.21 o 
   7   1   7        8.61        4.47      1.89 o 
   8   1   7        5.65        6.73      2.24 o 
   9   1   7        0.08        2.95      2.13 o 
  10   1   7        4.20        0.95      2.31 o 
  11   1   7        0.00        0.27      2.53 o 
  12   1   7        5.96        3.55      4.25 o 
 -16   2   7        4.93        4.67      3.25 o 
 -15   2   7        2.09       -0.89      2.89 o 
 -14   2   7       21.99       19.73      3.54 o 
 -13   2   7       66.02       54.75      4.16 o 
 -12   2   7        1.98        2.30      2.98 o 
 -11   2   7       24.50       15.54      2.75 o 
 -10   2   7      255.30      270.65      6.85 o 
  -9   2   7       97.69       95.41      4.22 o 
  -8   2   7       38.67       32.79      2.76 o 
  -7   2   7      193.27      206.64      3.70 o 
  -6   2   7      134.92      140.70      2.43 o 
  -5   2   7       69.29       62.86      1.33 o 
  -4   2   7       27.61       23.81      1.70 o 
  -3   2   7       43.57       46.77      2.08 o 
  -2   2   7        3.15        0.69      0.93 o 
  -1   2   7        4.46        4.03      0.77 o 
   0   2   7       43.60       46.64      1.46 o 
   1   2   7       53.61       57.79      2.20 o 
   2   2   7        0.35        0.90      1.09 o 
   3   2   7       10.11        6.89      1.49 o 
   4   2   7        3.17        2.11      1.32 o 
   5   2   7      145.98      130.82      4.33 o 
   6   2   7        3.98        4.51      2.46 o 
   7   2   7       98.30       94.88      5.38 o 
   8   2   7      112.05      106.09      4.78 o 
   9   2   7       66.61       65.07      4.21 o 
  10   2   7        1.31        6.01      2.62 o 
  11   2   7        4.24        3.57      3.42 o 
  12   2   7        0.81        2.30      2.81 o 
 -16   3   7       32.55       39.90      4.46 o 
 -15   3   7       15.48       10.39      4.02 o 
 -14   3   7        1.74        0.43      2.65 o 
 -13   3   7        0.01       -2.37      2.37 o 
 -12   3   7        0.99        0.71      2.42 o 
 -11   3   7       15.50       18.02      2.64 o 
 -10   3   7      144.64      150.17      4.70 o 
  -9   3   7       22.32       21.32      2.36 o 
  -8   3   7      271.87      297.82      5.85 o 
  -7   3   7       51.21       51.83      2.45 o 
  -6   3   7       69.52       77.34      1.91 o 
  -5   3   7       14.41       18.01      0.92 o 
  -4   3   7        8.66        9.04      0.98 o 
  -3   3   7       17.71       19.65      0.89 o 
  -2   3   7       21.58       24.82      1.24 o 
  -1   3   7      144.00      143.57      2.75 o 
   0   3   7      188.14      183.52      3.10 o 
   1   3   7      182.26      191.82      4.17 o 
   2   3   7      126.66      121.41      6.06 o 
   3   3   7      265.49      281.29      7.81 o 
   4   3   7       15.03       19.28      2.07 o 
   5   3   7       13.70        7.70      1.84 o 
   6   3   7        0.12        0.25      1.61 o 
   7   3   7      103.10       92.59      4.26 o 
   8   3   7        1.87        2.48      2.07 o 
   9   3   7        2.84        4.71      2.31 o 
  10   3   7        7.42        8.28      2.55 o 
  11   3   7        2.24        5.92      2.61 o 
  12   3   7       11.67        9.98      4.49 o 
 -16   4   7        1.96        1.83      3.39 o 
 -15   4   7        0.08        0.95      3.01 o 
 -14   4   7        1.13        2.15      2.71 o 
 -13   4   7        1.93        2.05      2.55 o 
 -12   4   7      113.05      119.45      7.65 o 
 -11   4   7        2.48        3.00      2.23 o 
 -10   4   7      391.83      412.05     10.09 o 
  -9   4   7       43.11       39.26      4.37 o 
  -8   4   7       14.25       12.78      1.98 o 
  -7   4   7        8.68        8.79      1.86 o 
  -6   4   7        7.06        8.03      1.04 o 
  -5   4   7        9.53        9.39      0.87 o 
  -4   4   7       85.50       87.80      2.00 o 
  -3   4   7        3.51        3.74      0.88 o 
  -2   4   7      183.64      190.00      3.16 o 
  -1   4   7        9.26       10.79      1.05 o 
   0   4   7       49.17       53.40      2.79 o 
   1   4   7      124.71      122.91      3.45 o 
   2   4   7        0.55        2.84      1.27 o 
   3   4   7       48.71       39.75      2.81 o 
   4   4   7       83.79       89.99      6.20 o 
   5   4   7       66.60       58.91      5.28 o 
   6   4   7        0.97       -0.28      1.72 o 
   7   4   7      109.38      111.04      5.33 o 
   8   4   7       12.85       13.20      2.53 o 
   9   4   7        0.44       -1.93      1.93 o 
  10   4   7        0.00        0.13      2.13 o 
  11   4   7        0.44       -0.86      2.40 o 
  12   4   7        1.01        4.66      2.91 o 
 -16   5   7       16.43       19.06      4.05 o 
 -15   5   7        4.55        2.17      3.27 o 
 -14   5   7       26.16       21.80      3.59 o 
 -13   5   7        1.65        2.74      2.75 o 
 -12   5   7        1.23        1.62      2.50 o 
 -11   5   7       47.46       56.34      4.01 o 
 -10   5   7      236.86      223.92      6.46 o 
  -9   5   7       40.71       37.01      3.15 o 
  -8   5   7       21.98       24.47      2.67 o 
  -7   5   7        3.70        5.49      1.73 o 
  -6   5   7      680.95      698.18      8.25 o 
  -5   5   7      139.65      136.17      2.84 o 
  -4   5   7       10.05        5.46      1.05 o 
  -3   5   7      288.79      309.48      4.99 o 
  -2   5   7      125.45      120.46      2.63 o 
  -1   5   7      361.77      387.98      5.43 o 
   0   5   7       20.31       15.57      1.34 o 
   1   5   7        1.80        1.93      1.17 o 
   2   5   7      372.58      345.25      7.98 o 
   3   5   7     2017.97     2007.16     21.34 o 
   4   5   7      460.26      472.29      9.12 o 
   5   5   7      808.77      837.15     14.37 o 
   6   5   7        0.15        0.89      2.14 o 
   7   5   7        0.01        0.32      2.00 o 
   8   5   7        2.12        4.33      2.54 o 
   9   5   7        3.88        0.01      2.31 o 
  10   5   7        0.74       -1.84      2.45 o 
  11   5   7       11.78       20.65      4.09 o 
  12   5   7       21.42       38.31      5.14 o 
 -16   6   7        2.76        8.58      3.57 o 
 -15   6   7        1.04        2.95      3.03 o 
 -14   6   7        7.84        6.63      2.93 o 
 -13   6   7       67.08       75.69      6.96 o 
 -12   6   7        1.56        1.29      2.45 o 
 -11   6   7        4.52        6.70      2.55 o 
 -10   6   7        9.71        9.11      2.51 o 
  -9   6   7       18.63       15.48      2.66 o 
  -8   6   7      101.38       92.33      3.84 o 
  -7   6   7        8.78        8.47      1.58 o 
  -6   6   7       42.78       41.55      2.27 o 
  -5   6   7       32.86       34.41      2.61 o 
  -4   6   7      133.31      126.96      4.38 o 
  -3   6   7      280.26      283.05      4.90 o 
  -2   6   7        5.12        3.04      1.13 o 
  -1   6   7       98.84       84.74      2.95 o 
   0   6   7        0.04       -0.03      0.93 o 
   1   6   7       64.98       61.85      2.75 o 
   2   6   7       40.02       42.22      4.27 o 
   3   6   7       61.01       51.45      3.51 o 
   4   6   7      175.67      189.21      5.38 o 
   5   6   7       66.51       60.66      5.04 o 
   6   6   7       34.45       31.31      3.46 o 
   7   6   7       69.83       77.04      6.15 o 
   8   6   7       32.38       42.44      6.52 o 
   9   6   7        3.94        6.91      2.80 o 
  10   6   7        3.28        2.43      2.73 o 
  11   6   7        4.86        7.92      3.35 o 
  12   6   7        1.44        6.36      3.58 o 
 -15   7   7        0.00       -2.60      2.91 o 
 -14   7   7        0.28        2.79      2.92 o 
 -13   7   7        0.30       -1.79      2.40 o 
 -12   7   7        0.16        0.29      2.46 o 
 -11   7   7       62.50       63.40      4.26 o 
 -10   7   7       59.15       64.85      4.15 o 
  -9   7   7        0.00       -2.04      2.04 o 
  -8   7   7        4.32        2.01      1.75 o 
  -7   7   7      177.61      184.38      5.33 o 
  -6   7   7      336.45      353.01      5.82 o 
  -5   7   7       27.92       30.88      2.11 o 
  -4   7   7       25.11       28.96      2.63 o 
  -3   7   7       28.52       31.65      2.02 o 
  -2   7   7        3.50        5.28      1.38 o 
  -1   7   7        0.35       -0.27      1.17 o 
   0   7   7      125.28      125.37      4.32 o 
   1   7   7      284.87      258.73      6.42 o 
   2   7   7      340.23      342.85      6.60 o 
   3   7   7      735.47      746.07     10.97 o 
   4   7   7     1012.90     1025.84     13.67 o 
   5   7   7        2.37        0.60      2.43 o 
   6   7   7        0.00        0.56      1.88 o 
   7   7   7       12.37       14.01      3.06 o 
   8   7   7        0.92        1.27      2.39 o 
   9   7   7        0.70       -0.26      2.39 o 
  10   7   7        0.04       -0.11      3.42 o 
  11   7   7        1.87        4.20      3.26 o 
 -15   8   7        0.18        4.80      3.42 o 
 -14   8   7        2.21        2.42      2.88 o 
 -13   8   7       10.68       11.45      3.13 o 
 -12   8   7       14.52       19.40      3.43 o 
 -11   8   7        5.19        5.66      2.52 o 
 -10   8   7       11.59       15.28      2.84 o 
  -9   8   7        0.14       -1.93      1.93 o 
  -8   8   7       64.82       66.96      3.07 o 
  -7   8   7       56.03       58.02      2.79 o 
  -6   8   7       30.24       28.59      2.18 o 
  -5   8   7      124.28      113.71      4.23 o 
  -4   8   7       32.50       28.01      2.13 o 
  -3   8   7       71.08       63.01      2.99 o 
  -2   8   7      187.92      207.94      4.96 o 
  -1   8   7       37.56       46.96      3.03 o 
   0   8   7       57.21       46.89      5.09 o 
   1   8   7       11.45        9.23      2.19 o 
   2   8   7     1609.59     1611.83     21.38 o 
   3   8   7       32.76       35.17      8.20 o 
   4   8   7       88.51       83.03      4.56 o 
   5   8   7        4.48        5.97      1.99 o 
   6   8   7        1.76        1.01      2.26 o 
   7   8   7        2.19       -0.06      2.22 o 
   8   8   7       13.32       16.49      3.35 o 
   9   8   7        1.08        4.02      2.92 o 
  10   8   7       10.99       10.73      3.25 o 
  11   8   7        0.00        0.42      3.26 o 
 -15   9   7        2.42        0.93      3.10 o 
 -14   9   7        0.09        2.25      3.26 o 
 -13   9   7       18.03       27.30      4.49 o 
 -12   9   7        8.02        6.78      2.86 o 
 -11   9   7        9.80       11.38      2.94 o 
 -10   9   7        3.45        0.88      2.31 o 
  -9   9   7        1.08        0.71      1.76 o 
  -8   9   7      117.81      113.17      4.03 o 
  -7   9   7       39.27       45.18      2.73 o 
  -6   9   7        6.78        9.31      2.67 o 
  -5   9   7      294.19      295.97      5.50 o 
  -4   9   7        0.82        1.37      1.62 o 
  -3   9   7      242.53      228.56      5.53 o 
  -2   9   7        1.01        0.47      1.50 o 
  -1   9   7       80.62       82.89      4.56 o 
   0   9   7       28.83       26.36      3.46 o 
   1   9   7      150.47      142.11      7.77 o 
   2   9   7      421.66      418.42      9.28 o 
   3   9   7       73.92       71.55      4.26 o 
   4   9   7      116.62      115.42      5.24 o 
   5   9   7       85.34       90.80      4.99 o 
   6   9   7        6.16        4.28      2.75 o 
   7   9   7       37.12       54.08      5.83 o 
   8   9   7        0.23       -2.39      2.39 o 
   9   9   7       11.66        4.98      3.20 o 
  10   9   7        0.36       -0.52      3.09 o 
  11   9   7        0.90       -0.18      4.36 o 
 -14  10   7        0.53        3.65      3.20 o 
 -13  10   7       26.98       31.04      4.83 o 
 -12  10   7       70.01       76.14      5.09 o 
 -11  10   7       58.64       61.20      5.78 o 
 -10  10   7        2.09        5.03      2.13 o 
  -9  10   7      109.84      115.65      4.45 o 
  -8  10   7        6.00        2.20      1.67 o 
  -7  10   7      277.58      262.55      6.12 o 
  -6  10   7        0.00        1.35      1.70 o 
  -5  10   7       64.56       64.66      3.22 o 
  -4  10   7        7.79        8.05      1.97 o 
  -3  10   7        3.32        1.84      1.61 o 
  -2  10   7       23.80       31.54      2.64 o 
  -1  10   7       35.35       34.47      3.94 o 
   0  10   7       16.98       10.36      2.31 o 
   1  10   7        7.50       11.94      2.52 o 
   2  10   7      322.29      302.65      7.97 o 
   3  10   7       19.36       12.75      2.80 o 
   4  10   7       26.97       26.51      3.35 o 
   5  10   7        8.84        6.01      2.60 o 
   6  10   7       13.13        9.92      3.58 o 
   7  10   7       22.13       18.70      4.20 o 
   8  10   7        7.59        8.17      5.64 o 
   9  10   7        4.35        9.33      4.13 o 
  10  10   7        1.38        1.17      3.85 o 
 -14  11   7        0.41       -2.20      2.98 o 
 -13  11   7        2.48        5.24      3.25 o 
 -12  11   7        8.18        4.95      3.14 o 
 -11  11   7        0.24        2.24      2.35 o 
 -10  11   7        0.46        0.68      2.08 o 
  -9  11   7        1.48        3.41      2.08 o 
  -8  11   7        1.14       -0.49      1.84 o 
  -7  11   7        0.03        2.63      1.90 o 
  -6  11   7       48.74       51.72      3.22 o 
  -5  11   7        4.28        1.96      1.78 o 
  -4  11   7        1.91        2.67      1.81 o 
  -3  11   7        8.73        6.12      1.84 o 
  -2  11   7        0.16       -1.41      1.41 o 
  -1  11   7        2.78       -1.56      1.80 o 
   0  11   7       10.57        8.20      3.11 o 
   1  11   7      191.52      183.38      6.39 o 
   2  11   7       22.54       23.94      3.20 o 
   3  11   7        4.61        4.68      2.22 o 
   4  11   7        6.24        7.46      2.57 o 
   5  11   7       47.08       37.71      3.80 o 
   6  11   7        1.07        0.68      5.25 o 
   7  11   7       14.26       12.06      3.98 o 
   8  11   7      104.94      143.08     12.45 o 
   9  11   7        0.08       -2.92      3.58 o 
  10  11   7       15.81       16.34      5.23 o 
 -13  12   7       14.32       13.60      3.70 o 
 -12  12   7        1.16        0.40      2.62 o 
 -11  12   7       89.31       95.81      4.78 o 
 -10  12   7       32.43       32.67      3.66 o 
  -9  12   7        9.45       10.91      2.76 o 
  -8  12   7       63.58       72.77      4.60 o 
  -7  12   7       15.96       18.64      2.62 o 
  -6  12   7       19.10       16.79      2.41 o 
  -5  12   7        4.81        3.44      1.84 o 
  -4  12   7       12.17        6.12      1.85 o 
  -3  12   7       55.46       60.25      3.71 o 
  -2  12   7       63.47       50.34      3.40 o 
  -1  12   7      263.92      263.57     10.78 o 
   0  12   7      143.58      120.26      5.44 o 
   1  12   7       24.33       36.09      3.60 o 
   2  12   7        0.71       -2.72      2.72 o 
   3  12   7       53.20       64.62      6.80 o 
   4  12   7       11.89       11.00      2.99 o 
   5  12   7        4.23        3.57      2.57 o 
   6  12   7        0.02        3.14      2.68 o 
   7  12   7        1.08       -0.47      3.15 o 
   8  12   7       39.40       49.75      6.18 o 
   9  12   7        1.26        1.75      4.47 o 
 -12  13   7       16.72       15.51      3.58 o 
 -11  13   7        4.35        7.20      3.16 o 
 -10  13   7       11.99       11.02      3.08 o 
  -9  13   7        3.13        3.35      2.61 o 
  -8  13   7        0.43        0.00      2.81 o 
  -7  13   7       48.16       55.29      5.02 o 
  -6  13   7        2.81        0.83      1.87 o 
  -5  13   7       16.52       17.74      3.20 o 
  -4  13   7       36.09       42.39      3.09 o 
  -3  13   7        0.01       -0.91      1.83 o 
  -2  13   7       11.89        6.59      2.17 o 
  -1  13   7        0.34       -0.79      2.66 o 
   0  13   7       25.40       19.06      3.20 o 
   1  13   7        5.06        2.79      2.39 o 
   2  13   7        1.20       -0.07      2.27 o 
   3  13   7       40.65       39.26      4.10 o 
   4  13   7        3.55       -0.62      3.89 o 
   5  13   7        8.23       11.25      3.58 o 
   6  13   7       13.73       13.22      3.37 o 
   7  13   7        1.46       -0.44      3.36 o 
   8  13   7       10.21       15.35      4.81 o 
   9  13   7       21.37       28.06      5.87 o 
 -12  14   7       27.77       29.44      6.87 o 
 -11  14   7      100.37      113.60      6.04 o 
 -10  14   7       34.41       28.43      3.93 o 
  -9  14   7        0.19        0.32      2.65 o 
  -8  14   7       13.92       12.83      4.32 o 
  -7  14   7       13.64       17.04      3.14 o 
  -6  14   7       15.84       12.86      2.50 o 
  -5  14   7        0.29        0.93      1.93 o 
  -4  14   7        4.36        0.51      1.96 o 
  -3  14   7       20.41       22.79      3.37 o 
  -2  14   7      115.30      115.77      5.83 o 
  -1  14   7        3.24        1.63      3.19 o 
   0  14   7        1.31        1.04      2.45 o 
   1  14   7        0.72        0.63      2.88 o 
   2  14   7       18.86       14.74      3.18 o 
   3  14   7        4.87        7.16      2.76 o 
   4  14   7        4.49        6.19      2.93 o 
   5  14   7        5.28        3.02      2.68 o 
   6  14   7        1.23       -0.95      2.97 o 
   7  14   7       36.08       43.52      6.18 o 
   8  14   7       34.56       47.24      7.39 o 
 -11  15   7        0.05       -0.93      3.34 o 
 -10  15   7        0.70        0.52      2.97 o 
  -9  15   7        6.11        6.93      3.09 o 
  -8  15   7        0.25       -2.44      2.44 o 
  -7  15   7        5.79        2.98      2.36 o 
  -6  15   7        6.35        8.37      2.40 o 
  -5  15   7        1.82       -1.11      1.99 o 
  -4  15   7        6.24        4.80      2.14 o 
  -3  15   7       52.36       50.57      3.58 o 
  -2  15   7        0.96       -1.95      3.12 o 
  -1  15   7        9.89        8.13      2.97 o 
   0  15   7        5.94        7.00      2.92 o 
   1  15   7        8.24        8.94      3.30 o 
   2  15   7        2.45        4.71      2.73 o 
   3  15   7        3.39        0.35      2.62 o 
   4  15   7        0.77        1.98      2.90 o 
   5  15   7        2.36        2.35      3.03 o 
   6  15   7        0.94        1.75      2.95 o 
   7  15   7        1.43       -0.97      3.71 o 
 -10  16   7       58.70       53.18      5.10 o 
  -9  16   7        1.22       -2.31      2.91 o 
  -8  16   7        0.95        3.28      2.98 o 
  -7  16   7        0.16        2.55      2.72 o 
  -6  16   7        0.07       -0.74      2.37 o 
  -5  16   7        1.18       -0.88      2.16 o 
  -4  16   7       31.19       27.70      3.05 o 
  -3  16   7        0.34        1.42      2.32 o 
  -2  16   7       37.36       36.86      4.33 o 
  -1  16   7        0.37        3.90      2.90 o 
   0  16   7        4.60        2.43      2.77 o 
   1  16   7        9.73       12.95      5.25 o 
   2  16   7        6.84        8.54      3.29 o 
   3  16   7        0.41       -1.07      2.62 o 
   4  16   7        4.03        7.48      3.42 o 
   5  16   7        7.38        7.40      3.42 o 
   6  16   7        9.43       14.84      3.95 o 
  -9  17   7       14.42       17.64      4.09 o 
  -8  17   7       83.81      102.00      5.83 o 
  -7  17   7        0.47       -0.53      2.84 o 
  -6  17   7        2.52        4.04      2.52 o 
  -5  17   7        0.00        1.22      2.36 o 
  -4  17   7        5.43        9.43      2.72 o 
  -3  17   7        2.82        7.81      2.95 o 
  -2  17   7        4.41        6.25      2.83 o 
  -1  17   7        4.45       10.77      3.20 o 
   0  17   7       10.95       11.42      5.56 o 
   1  17   7        3.93        4.66      3.14 o 
   2  17   7        0.58        0.06      2.73 o 
   3  17   7        0.41        3.49      3.13 o 
   4  17   7        3.63        8.95      4.95 o 
   5  17   7        0.84       -2.53      4.37 o 
  -7  18   7        2.15        2.51      3.23 o 
  -6  18   7        1.20       -1.73      2.43 o 
  -5  18   7        9.49       14.15      3.04 o 
  -4  18   7        0.24       -0.12      2.29 o 
  -3  18   7        0.01        1.66      2.83 o 
  -2  18   7        6.56        8.37      3.04 o 
  -1  18   7        0.13        0.42      2.87 o 
   0  18   7        0.57       -1.11      3.03 o 
   1  18   7        0.93       -3.34      3.98 o 
   2  18   7        0.70       -0.34      5.06 o 
   3  18   7       21.81       27.80      5.91 o 
  -4  19   7        0.07       -0.73      3.05 o 
  -3  19   7        2.58       -0.28      4.53 o 
  -2  19   7        1.30       -0.87      4.53 o 
  -1  19   7        5.47        8.17      4.95 o 
   0  19   7        1.56       -2.65      4.65 o 
   1  19   7        0.66        1.32      4.93 o 
 -16   0   8        0.01        0.61      5.45 o 
 -15   0   8        0.03        4.30      7.58 o 
 -14   0   8       91.83       95.65      7.56 o 
 -13   0   8       43.92       39.20      5.63 o 
 -12   0   8       22.26       22.54      8.75 o 
 -11   0   8        9.41        8.56      3.58 o 
 -10   0   8       73.59       68.07     11.28 o 
  -9   0   8        8.87       10.52      3.36 o 
  -8   0   8      348.67      350.37     10.31 o 
  -7   0   8      644.35      608.49     11.07 o 
  -6   0   8       18.19       18.40      1.57 o 
  -5   0   8      161.33      116.07     27.62 o 
  -4   0   8      193.71      156.74      6.22 o 
  -3   0   8       37.29       44.80      2.82 o 
  -2   0   8      154.77      168.94      4.82 o 
  -1   0   8      122.45      119.46      3.92 o 
   0   0   8       27.45       34.59      2.22 o 
   1   0   8        3.66        3.32      1.42 o 
   2   0   8      179.49      184.93      6.04 o 
   3   0   8       79.71       89.53      4.53 o 
   4   0   8       23.43       25.65      3.24 o 
   5   0   8        3.20        2.70      2.30 o 
   6   0   8       19.13       15.61      3.43 o 
   7   0   8       87.93       61.49      5.23 o 
   8   0   8        2.39        2.89      2.80 o 
   9   0   8       32.87       33.91      5.04 o 
  10   0   8        7.99        0.54      3.36 o 
  11   0   8        4.55        3.93      3.98 o 
  12   0   8        1.33        3.74      4.53 o 
 -16   1   8        3.66        6.08      3.77 o 
 -15   1   8       14.48       13.32      6.30 o 
 -14   1   8       46.75       45.96      5.56 o 
 -13   1   8      127.35      104.71      5.24 o 
 -12   1   8       72.51       70.19      4.32 o 
 -11   1   8        5.92        9.05      2.57 o 
 -10   1   8        9.38        9.12      2.40 o 
  -9   1   8       32.74       34.98      3.01 o 
  -8   1   8       68.78       70.85      4.38 o 
  -7   1   8      194.30      183.14      3.02 o 
  -6   1   8       24.77       22.10      1.22 o 
  -5   1   8      444.61      415.21      6.43 o 
  -4   1   8       51.00       52.92      2.47 o 
  -3   1   8      742.30      740.72      8.89 o 
  -2   1   8       73.54       80.13      3.66 o 
  -1   1   8      246.44      276.77      4.72 o 
   0   1   8       14.46       14.76      0.97 o 
   1   1   8       11.34       14.39      1.51 o 
   2   1   8       22.82       20.65      1.76 o 
   3   1   8      143.68      146.58      4.04 o 
   4   1   8        0.19       -0.44      1.32 o 
   5   1   8       17.15        9.70      1.93 o 
   6   1   8      320.31      263.84      6.64 o 
   7   1   8       63.49       50.79      4.38 o 
   8   1   8       11.52        8.86      2.36 o 
   9   1   8        1.41        3.43      2.25 o 
  10   1   8        1.81        0.25      2.30 o 
  11   1   8       10.46       11.53      3.12 o 
  12   1   8        7.46        6.85      3.25 o 
 -16   2   8        0.01       -3.45      3.99 o 
 -15   2   8        3.31       -0.96      2.81 o 
 -14   2   8       48.79       53.62      8.25 o 
 -13   2   8       50.76       42.46      4.11 o 
 -12   2   8        0.57        1.16      2.45 o 
 -11   2   8        2.61       -0.10      2.17 o 
 -10   2   8       59.07       59.96      3.37 o 
  -9   2   8      208.94      187.81      5.08 o 
  -8   2   8       92.85      103.76      3.46 o 
  -7   2   8       89.21       91.26      2.16 o 
  -6   2   8       63.99       58.53      1.38 o 
  -5   2   8        9.22       12.51      1.75 o 
  -4   2   8      120.00      122.81      3.51 o 
  -3   2   8       25.83       24.48      1.80 o 
  -2   2   8      564.31      588.80      7.52 o 
  -1   2   8        5.64        6.13      1.36 o 
   0   2   8      325.39      332.18      4.17 o 
   1   2   8        0.02        0.16      1.02 o 
   2   2   8       37.84       23.16      2.30 o 
   3   2   8      123.07      111.79      4.60 o 
   4   2   8       68.76       50.98      2.84 o 
   5   2   8       88.79       84.44      3.73 o 
   6   2   8       61.06       68.48      5.95 o 
   7   2   8       10.73        8.75      2.25 o 
   8   2   8       10.64        8.40      2.36 o 
   9   2   8       33.66       40.76      3.73 o 
  10   2   8        1.51       -1.73      2.30 o 
  11   2   8        1.99       -0.89      2.62 o 
  12   2   8        8.26       11.19      3.54 o 
 -16   3   8        8.41        7.50      3.59 o 
 -15   3   8       15.13       16.79      3.49 o 
 -14   3   8       58.40       59.97      7.97 o 
 -13   3   8      207.45      185.64      8.82 o 
 -12   3   8       13.08       10.54      2.93 o 
 -11   3   8        1.55        3.16      2.27 o 
 -10   3   8       44.42       38.70      3.48 o 
  -9   3   8        4.63        4.43      1.93 o 
  -8   3   8      145.05      149.30      5.23 o 
  -7   3   8      239.12      235.12      4.81 o 
  -6   3   8        4.28        1.97      0.94 o 
  -5   3   8      123.69      120.11      2.08 o 
  -4   3   8        0.20        0.08      1.11 o 
  -3   3   8      308.01      315.61      5.36 o 
  -2   3   8       12.21       15.05      1.56 o 
  -1   3   8       10.10       12.28      1.59 o 
   0   3   8      356.41      379.73      6.09 o 
   1   3   8       30.68       33.95      2.01 o 
   2   3   8       49.53       61.05      3.08 o 
   3   3   8       18.35       17.09      2.40 o 
   4   3   8        2.71        1.83      1.74 o 
   5   3   8      408.23      381.34      7.66 o 
   6   3   8       22.31       16.67      2.73 o 
   7   3   8       24.50       19.99      3.19 o 
   8   3   8        6.82        6.59      2.33 o 
   9   3   8        6.55        4.08      2.24 o 
  10   3   8       23.45       33.35      4.52 o 
  11   3   8        1.03        1.36      2.57 o 
 -16   4   8        1.43        2.87      3.34 o 
 -15   4   8        0.02        0.37      2.94 o 
 -14   4   8        0.44       -0.55      2.67 o 
 -13   4   8       10.41       12.23      3.24 o 
 -12   4   8       12.05       15.93      3.88 o 
 -11   4   8       77.46       76.72      5.47 o 
 -10   4   8        2.35        3.29      2.26 o 
  -9   4   8      529.40      539.15     14.15 o 
  -8   4   8       15.17       18.27      2.33 o 
  -7   4   8      155.60      162.87      3.81 o 
  -6   4   8       99.21      100.19      2.51 o 
  -5   4   8        8.32        9.77      1.09 o 
  -4   4   8        9.80        8.04      0.89 o 
  -3   4   8       44.87       51.48      1.54 o 
  -2   4   8       92.76       86.63      2.32 o 
  -1   4   8      357.63      336.99      4.66 o 
   0   4   8      165.18      169.20      4.06 o 
   1   4   8       48.94       56.10      2.72 o 
   2   4   8       29.14       35.41      2.64 o 
   3   4   8      133.66      136.64      5.88 o 
   4   4   8      137.79      131.94      5.37 o 
   5   4   8       70.00       78.08      4.52 o 
   6   4   8        2.02        3.29      2.37 o 
   7   4   8       33.91       35.54      3.94 o 
   8   4   8        0.35        0.49      2.04 o 
   9   4   8       15.18       12.26      2.86 o 
  10   4   8        6.09        7.28      2.73 o 
  11   4   8        2.09       -2.33      2.33 o 
 -15   5   8        0.00       -0.44      2.93 o 
 -14   5   8        3.10       -0.32      2.86 o 
 -13   5   8      102.19       78.75      5.08 o 
 -12   5   8       12.31       13.31      3.05 o 
 -11   5   8        7.20        5.25      2.53 o 
 -10   5   8       30.57       31.57      3.30 o 
  -9   5   8        6.15        6.83      2.32 o 
  -8   5   8        0.56       -1.46      1.95 o 
  -7   5   8      110.41      111.65      3.32 o 
  -6   5   8      163.68      184.57      4.01 o 
  -5   5   8       70.82       63.86      2.58 o 
  -4   5   8      175.50      174.93      3.28 o 
  -3   5   8       10.43       10.84      1.27 o 
  -2   5   8        3.56        4.36      1.11 o 
  -1   5   8        6.23        5.20      1.18 o 
   0   5   8       15.86       16.21      1.74 o 
   1   5   8      189.53      204.65      4.79 o 
   2   5   8       14.99       16.19      2.07 o 
   3   5   8        0.44       -0.84      1.77 o 
   4   5   8      462.88      455.32     24.71 o 
   5   5   8       46.81       43.04      3.81 o 
   6   5   8       70.53       71.94      4.68 o 
   7   5   8       13.32       19.79      3.35 o 
   8   5   8       19.14       15.28      3.88 o 
   9   5   8       13.11       20.52      5.66 o 
  10   5   8       12.83        8.98      3.50 o 
  11   5   8        0.07       -2.42      3.05 o 
 -15   6   8        2.98        5.06      3.25 o 
 -14   6   8        5.43       10.30      3.25 o 
 -13   6   8       61.85       70.23      4.90 o 
 -12   6   8        6.63        0.47      2.49 o 
 -11   6   8       92.30       93.15      4.93 o 
 -10   6   8        0.01        3.25      2.43 o 
  -9   6   8       25.82       24.60      2.94 o 
  -8   6   8      125.55      125.36      4.14 o 
  -7   6   8       64.87       66.50      3.91 o 
  -6   6   8       56.98       67.20      2.78 o 
  -5   6   8        7.76        6.73      1.45 o 
  -4   6   8       15.41       13.64      1.99 o 
  -3   6   8        3.18        2.28      1.60 o 
  -2   6   8       44.32       44.00      2.29 o 
  -1   6   8       48.83       55.15      2.61 o 
   0   6   8        4.01        3.16      1.58 o 
   1   6   8      584.32      592.08     10.29 o 
   2   6   8     1215.22     1265.54     17.31 o 
   3   6   8       39.77       40.47      2.86 o 
   4   6   8       32.47       37.79      3.58 o 
   5   6   8       48.34       42.90      4.67 o 
   6   6   8      127.46      135.08      6.14 o 
   7   6   8       31.70       34.48      3.92 o 
   8   6   8        3.02       -1.20      2.31 o 
   9   6   8        1.17        2.19      2.74 o 
  10   6   8        6.05        8.59      4.21 o 
  11   6   8        5.07        2.13      3.42 o 
 -15   7   8        0.27        2.08      3.33 o 
 -14   7   8       10.87       12.39      3.43 o 
 -13   7   8        0.74       -0.21      2.81 o 
 -12   7   8       15.09       15.94      3.25 o 
 -11   7   8        1.03       -0.94      2.22 o 
 -10   7   8        6.05        4.98      3.20 o 
  -9   7   8       27.45       27.08      2.62 o 
  -8   7   8       44.20       51.78      2.83 o 
  -7   7   8       20.82       28.00      2.22 o 
  -6   7   8       18.94       17.94      1.90 o 
  -5   7   8       17.72       15.82      2.34 o 
  -4   7   8       11.61       14.34      1.70 o 
  -3   7   8        5.34        6.03      1.46 o 
  -2   7   8       41.01       45.47      3.30 o 
  -1   7   8       44.46       46.86      2.96 o 
   0   7   8       17.57       10.45      2.55 o 
   1   7   8      241.82      278.60      7.08 o 
   2   7   8      114.39      115.11      6.23 o 
   3   7   8      386.34      384.54      8.67 o 
   4   7   8      113.02      121.07      5.41 o 
   5   7   8        3.47       -0.26      2.02 o 
   6   7   8       73.79       78.33      5.98 o 
   7   7   8       15.37       20.23      3.37 o 
   8   7   8        0.00       -0.36      2.45 o 
   9   7   8        2.44        0.31      2.90 o 
  10   7   8        1.52        0.71      3.29 o 
  11   7   8        9.38        6.39      3.76 o 
 -15   8   8        4.55        6.90      3.99 o 
 -14   8   8       20.40       25.65      4.07 o 
 -13   8   8        3.24        0.27      2.80 o 
 -12   8   8        1.62        5.00      2.84 o 
 -11   8   8        0.00       -2.17      2.17 o 
 -10   8   8        6.40        4.19      2.55 o 
  -9   8   8        0.10       -0.61      1.78 o 
  -8   8   8      217.78      207.42      5.04 o 
  -7   8   8        0.06        2.08      1.49 o 
  -6   8   8       10.17       12.06      1.75 o 
  -5   8   8       47.19       54.37      2.87 o 
  -4   8   8       24.06       28.45      2.81 o 
  -3   8   8       90.06       78.50      3.42 o 
  -2   8   8       83.92       73.19      3.39 o 
  -1   8   8      156.73      128.87      4.73 o 
   0   8   8        7.10        9.76      2.40 o 
   1   8   8      280.88      291.42      7.53 o 
   2   8   8      164.90      168.38      6.68 o 
   3   8   8      218.02      217.85      8.16 o 
   4   8   8       22.27       34.58      4.30 o 
   5   8   8        1.75        2.90      2.99 o 
   6   8   8        2.41        4.24      4.67 o 
   7   8   8        9.67       12.92      4.28 o 
   8   8   8       17.62       21.78      5.59 o 
   9   8   8        0.69       -0.03      4.85 o 
  10   8   8        9.21        8.37      3.80 o 
 -14   9   8        3.73        1.49      3.20 o 
 -13   9   8       18.49       16.40      3.99 o 
 -12   9   8       15.81       17.14      3.53 o 
 -11   9   8       63.21       60.34      4.45 o 
 -10   9   8        9.97       15.96      2.53 o 
  -9   9   8        0.16       -1.78      1.78 o 
  -8   9   8       53.57       57.98      3.12 o 
  -7   9   8        5.33        4.98      1.64 o 
  -6   9   8        2.97        1.90      1.48 o 
  -5   9   8        9.40       12.68      1.83 o 
  -4   9   8       28.86       25.13      2.41 o 
  -3   9   8       99.36      114.32      4.94 o 
  -2   9   8       11.62        6.85      1.76 o 
  -1   9   8       50.98       48.85      4.18 o 
   0   9   8       50.07       43.84      3.48 o 
   1   9   8      307.74      297.47      7.76 o 
   2   9   8      147.41      130.20      5.48 o 
   3   9   8      121.13      126.42      5.46 o 
   4   9   8       56.55       59.60      5.02 o 
   5   9   8        0.19       -1.31      2.72 o 
   6   9   8        4.09        1.87      2.99 o 
   7   9   8        0.13        2.82      3.15 o 
   8   9   8        3.46        0.00      3.30 o 
   9   9   8        2.24        3.18      3.71 o 
  10   9   8        6.30        5.55      7.00 o 
 -14  10   8       14.27       13.57      3.87 o 
 -13  10   8       10.44       12.94      3.64 o 
 -12  10   8        3.68        6.14      3.22 o 
 -11  10   8        0.43        1.00      2.23 o 
 -10  10   8        0.86        1.27      2.34 o 
  -9  10   8        2.88        6.78      2.17 o 
  -8  10   8        9.13        3.04      1.78 o 
  -7  10   8       19.66       15.38      2.29 o 
  -6  10   8       67.21       73.42      4.29 o 
  -5  10   8        9.32       10.09      1.99 o 
  -4  10   8       11.31       11.66      2.25 o 
  -3  10   8        0.66        0.05      1.62 o 
  -2  10   8        0.56        0.05      1.94 o 
  -1  10   8       89.34       92.62      5.42 o 
   0  10   8        5.54        4.87      2.22 o 
   1  10   8      200.02      204.07     10.87 o 
   2  10   8      264.08      249.00      9.81 o 
   3  10   8       41.27       36.72      3.76 o 
   4  10   8        2.11        4.75      2.63 o 
   5  10   8        4.01        5.82      3.27 o 
   6  10   8        8.73       11.47      3.58 o 
   7  10   8        2.84        2.04      3.43 o 
   8  10   8        3.18        4.08      3.58 o 
   9  10   8        1.74        0.42      4.67 o 
 -13  11   8       26.14       33.51      3.86 o 
 -12  11   8       15.61        8.40      2.78 o 
 -11  11   8       16.22       12.52      2.82 o 
 -10  11   8       37.24       35.74      3.35 o 
  -9  11   8        2.57       -1.60      1.97 o 
  -8  11   8        8.59        8.32      2.07 o 
  -7  11   8       16.96       12.99      2.32 o 
  -6  11   8       44.70       40.88      4.40 o 
  -5  11   8       13.89       13.07      2.13 o 
  -4  11   8       75.95       75.51      5.67 o 
  -3  11   8        2.84        0.09      1.79 o 
  -2  11   8        3.46        4.57      2.22 o 
  -1  11   8      246.70      225.20      7.12 o 
   0  11   8        4.35       -0.02      2.08 o 
   1  11   8        7.79        6.87      2.57 o 
   2  11   8       46.19       51.19      4.90 o 
   3  11   8       10.95       15.04      3.45 o 
   4  11   8        5.10        9.43      2.82 o 
   5  11   8        3.48        6.89      3.36 o 
   6  11   8       23.86       46.40      8.36 o 
   7  11   8       61.28       74.79     18.48 o 
   8  11   8        1.90       -0.53      3.82 o 
   9  11   8       20.73       29.20      8.75 o 
 -13  12   8       22.59       30.66      4.56 o 
 -12  12   8        1.69       -0.34      2.75 o 
 -11  12   8        2.00       -2.38      2.38 o 
 -10  12   8       20.76       22.26      3.45 o 
  -9  12   8       31.25       29.18      3.51 o 
  -8  12   8        5.88        2.95      2.15 o 
  -7  12   8        1.46        0.93      1.99 o 
  -6  12   8        2.87        2.93      1.97 o 
  -5  12   8       10.95       11.00      2.20 o 
  -4  12   8        0.42        1.82      3.07 o 
  -3  12   8       15.98       18.70      2.62 o 
  -2  12   8        0.53       -1.77      2.06 o 
  -1  12   8       17.19       14.16      2.91 o 
   0  12   8       53.64       40.88      3.78 o 
   1  12   8       15.03       17.68      3.09 o 
   2  12   8        1.44        2.49      2.39 o 
   3  12   8       39.48       34.05      3.94 o 
   4  12   8        3.63        3.84      2.68 o 
   5  12   8        2.08       -1.17      3.03 o 
   6  12   8        0.50       -0.62      3.27 o 
   7  12   8       16.79       18.49      4.67 o 
   8  12   8        3.02        1.30      4.10 o 
 -12  13   8        0.01       -1.62      3.64 o 
 -11  13   8        1.55       -0.36      2.81 o 
 -10  13   8      103.69      117.33      7.13 o 
  -9  13   8        3.40        1.94      2.58 o 
  -8  13   8       13.55       10.76      2.63 o 
  -7  13   8        9.38        8.14      2.49 o 
  -6  13   8        1.43       -0.76      1.89 o 
  -5  13   8        5.96       10.49      2.28 o 
  -4  13   8       46.03       42.93      3.17 o 
  -3  13   8        0.05        2.83      2.27 o 
  -2  13   8        1.99        5.09      2.54 o 
  -1  13   8        2.18       -0.35      2.14 o 
   0  13   8       10.15        9.22      2.77 o 
   1  13   8        0.87        1.01      3.26 o 
   2  13   8        0.26        2.56      2.45 o 
   3  13   8        6.17        5.63      2.84 o 
   4  13   8        6.94        6.38      2.85 o 
   5  13   8        0.94       -1.24      2.57 o 
   6  13   8        0.33        2.77      4.08 o 
   7  13   8       24.27       34.54      5.76 o 
   8  13   8        2.96       -2.80      3.98 o 
 -11  14   8        5.80        6.36      3.37 o 
 -10  14   8        0.55        1.49      2.77 o 
  -9  14   8        0.54        1.88      2.69 o 
  -8  14   8        0.11        1.01      2.48 o 
  -7  14   8        6.58       13.79      2.63 o 
  -6  14   8        5.74        5.13      2.27 o 
  -5  14   8       34.30       46.56      3.82 o 
  -4  14   8        1.03        3.71      2.11 o 
  -3  14   8       66.83       79.05      6.53 o 
  -2  14   8       29.35       23.17      3.50 o 
  -1  14   8        8.01        0.02      2.34 o 
   0  14   8        3.16        1.40      3.15 o 
   1  14   8        2.58       -1.00      2.42 o 
   2  14   8       12.38       16.83      3.48 o 
   3  14   8        5.78        5.70      2.77 o 
   4  14   8        1.36        3.02      2.73 o 
   5  14   8       12.65       18.25      6.59 o 
   6  14   8       12.51       15.51      6.03 o 
   7  14   8       37.76       39.69      6.33 o 
 -10  15   8       21.57       28.11      4.20 o 
  -9  15   8        0.15        1.08      2.89 o 
  -8  15   8        2.90       -2.60      2.60 o 
  -7  15   8        3.80        2.05      2.35 o 
  -6  15   8        6.24        3.72      2.33 o 
  -5  15   8       18.89       22.16      2.97 o 
  -4  15   8        9.73        9.94      2.35 o 
  -3  15   8        6.08        2.25      2.55 o 
  -2  15   8        1.33       -0.68      5.20 o 
  -1  15   8       15.87       18.32      5.51 o 
   0  15   8       15.12       17.19      3.55 o 
   1  15   8       13.93       14.74      3.86 o 
   2  15   8        6.36        5.50      3.00 o 
   3  15   8        8.78        7.50      3.12 o 
   4  15   8        0.94       -2.64      2.64 o 
   5  15   8       20.25       27.14      4.39 o 
   6  15   8        9.82       12.00      4.93 o 
  -9  16   8        0.24       -1.93      3.12 o 
  -8  16   8        1.87        6.56      3.10 o 
  -7  16   8        0.04        2.67      2.55 o 
  -6  16   8        0.46        0.28      2.30 o 
  -5  16   8        3.70        6.06      2.49 o 
  -4  16   8        0.79        2.08      2.54 o 
  -3  16   8        4.16        4.32      2.60 o 
  -2  16   8        5.84        4.18      2.97 o 
  -1  16   8        3.06        3.43      2.90 o 
   0  16   8       25.66       33.70      5.35 o 
   1  16   8        1.16        5.97      4.06 o 
   2  16   8       11.32        9.46      3.37 o 
   3  16   8        1.16        0.49      2.91 o 
   4  16   8        0.92        4.87      3.26 o 
   5  16   8       17.82       36.64      5.16 o 
  -8  17   8        3.02        3.68      5.32 o 
  -7  17   8        5.67        3.38      3.51 o 
  -6  17   8        1.54        2.90      2.68 o 
  -5  17   8        0.66        2.33      2.48 o 
  -4  17   8        0.05       -1.18      2.44 o 
  -3  17   8       23.57       25.74      3.66 o 
  -2  17   8        0.04        1.13      2.97 o 
  -1  17   8       33.90       37.49      4.71 o 
   0  17   8       14.77       23.90      4.27 o 
   1  17   8        2.08        6.10      3.35 o 
   2  17   8        2.74       -0.49      2.74 o 
   3  17   8        0.89        6.10      3.58 o 
  -5  18   8        0.03       -1.15      2.98 o 
  -4  18   8        1.26        0.97      2.83 o 
  -3  18   8        3.40        7.31      3.28 o 
  -2  18   8       14.19        0.93      2.92 o 
  -1  18   8        0.04       -3.06      3.06 o 
   0  18   8        8.12       10.22      3.83 o 
   1  18   8       24.23       33.24      4.82 o 
 -15   1   9        0.28       -1.08      3.69 o 
 -14   1   9        2.29        5.73      3.51 o 
 -13   1   9        0.21       -0.65      2.92 o 
 -12   1   9        0.21        0.02      2.49 o 
 -11   1   9        1.65       -2.02      2.02 o 
 -10   1   9        0.71       -0.80      1.99 o 
  -9   1   9        0.23        0.98      1.97 o 
  -8   1   9       38.98       41.12      2.81 o 
  -7   1   9       11.31       10.84      1.15 o 
  -6   1   9       13.47       12.14      1.59 o 
  -5   1   9      158.45      173.46      5.41 o 
  -4   1   9       17.95       20.94      1.94 o 
  -3   1   9      148.40      154.45      3.50 o 
  -2   1   9       37.43       36.98      2.08 o 
  -1   1   9       13.47       12.40      1.34 o 
   0   1   9       13.48       12.87      1.75 o 
   1   1   9        1.20        2.74      1.29 o 
   2   1   9       69.69       60.98      6.62 o 
   3   1   9       12.93        9.82      1.66 o 
   4   1   9       32.12       26.33      2.44 o 
   5   1   9       46.53       44.89      3.07 o 
   6   1   9       46.11       44.07      3.20 o 
   7   1   9        1.90       -0.05      2.06 o 
   8   1   9        9.88       10.78      2.67 o 
   9   1   9        3.51        2.42      2.34 o 
  10   1   9        3.19        6.19      2.76 o 
  11   1   9        0.72       -0.35      3.35 o 
 -15   2   9        0.64        0.26      3.26 o 
 -14   2   9        6.93        4.02      3.01 o 
 -13   2   9       51.16       44.96      4.27 o 
 -12   2   9       73.68       66.63      5.33 o 
 -11   2   9       14.44       19.51      3.04 o 
 -10   2   9        5.68        5.77      2.31 o 
  -9   2   9       19.80       19.86      2.42 o 
  -8   2   9       61.77       73.90      3.22 o 
  -7   2   9       77.57       78.66      1.63 o 
  -6   2   9       15.36       11.15      1.56 o 
  -5   2   9       37.50       39.81      2.43 o 
  -4   2   9       35.68       37.88      2.29 o 
  -3   2   9      479.92      481.28      7.04 o 
  -2   2   9       37.61       39.52      1.99 o 
  -1   2   9        4.29        2.59      1.10 o 
   0   2   9        4.94        7.87      1.74 o 
   1   2   9        0.05       -0.48      1.49 o 
   2   2   9       13.14       12.56      2.41 o 
   3   2   9        1.06       -0.24      1.74 o 
   4   2   9       14.52       13.71      2.54 o 
   5   2   9       31.74       29.09      2.72 o 
   6   2   9       16.50       13.46      2.98 o 
   7   2   9        2.38       -1.93      2.02 o 
   8   2   9       10.47        6.48      3.26 o 
   9   2   9       33.04       31.76      3.58 o 
  10   2   9        2.09        3.84      2.52 o 
  11   2   9        2.53        7.23      4.53 o 
 -15   3   9        2.52        0.37      3.15 o 
 -14   3   9        9.86        6.08      3.30 o 
 -13   3   9       11.03        8.58      3.31 o 
 -12   3   9        0.08       -2.32      2.32 o 
 -11   3   9        0.57        0.44      2.20 o 
 -10   3   9       22.55       20.36      2.99 o 
  -9   3   9      112.41      122.77      5.33 o 
  -8   3   9        5.23        5.61      1.62 o 
  -7   3   9        9.94       11.34      1.20 o 
  -6   3   9      377.54      384.08      4.63 o 
  -5   3   9       46.89       52.17      2.84 o 
  -4   3   9       10.35       10.62      1.73 o 
  -3   3   9      103.41      115.72      3.43 o 
  -2   3   9       51.44       49.94      2.42 o 
  -1   3   9       59.27       70.88      2.89 o 
   0   3   9       22.23       22.64      2.34 o 
   1   3   9       68.09       64.24      3.96 o 
   2   3   9       11.51        6.69      2.27 o 
   3   3   9        2.47        3.66      2.02 o 
   4   3   9      103.80       89.46      5.59 o 
   5   3   9        1.80        1.14      2.29 o 
   6   3   9       21.00       11.38      3.14 o 
   7   3   9        4.13       12.11      2.50 o 
   8   3   9        0.00       -0.51      2.17 o 
   9   3   9       51.58       70.30      6.03 o 
  10   3   9        1.59        6.22      2.89 o 
 -15   4   9        0.00       -2.89      2.89 o 
 -14   4   9       43.51       39.65      4.38 o 
 -13   4   9       84.61       79.15      5.67 o 
 -12   4   9        0.01       -2.37      2.37 o 
 -11   4   9        0.46       -0.20      2.29 o 
 -10   4   9       19.75       15.64      3.59 o 
  -9   4   9       18.53       19.04      3.20 o 
  -8   4   9        3.49        1.19      1.36 o 
  -7   4   9        2.30        1.46      1.29 o 
  -6   4   9        0.75       -0.42      0.88 o 
  -5   4   9        1.06        0.60      0.73 o 
  -4   4   9        2.86       -0.36      1.91 o 
  -3   4   9        8.61        5.93      1.71 o 
  -2   4   9        5.60        5.74      1.09 o 
  -1   4   9      428.38      433.74      6.17 o 
   0   4   9       17.30       20.96      1.91 o 
   1   4   9      252.32      247.44      5.32 o 
   2   4   9        2.20        4.00      1.93 o 
   3   4   9      108.52      104.56      7.00 o 
   4   4   9       56.80       66.19      4.27 o 
   5   4   9        8.91       11.57      3.69 o 
   6   4   9       36.48       36.09      3.93 o 
   7   4   9       14.46       15.76      3.90 o 
   8   4   9        0.02       -2.50      2.50 o 
   9   4   9        0.38        1.02      2.99 o 
  10   4   9        2.64        1.53      3.20 o 
 -15   5   9        0.00       -4.22      4.22 o 
 -14   5   9        0.04        3.34      3.10 o 
 -13   5   9       17.80       20.06      3.65 o 
 -12   5   9        6.20        3.92      2.79 o 
 -11   5   9       59.16       55.65      4.27 o 
 -10   5   9       32.29       34.84      3.37 o 
  -9   5   9       89.89       96.53      3.58 o 
  -8   5   9       10.83        9.52      1.76 o 
  -7   5   9       21.17       17.81      2.15 o 
  -6   5   9        1.67        0.48      1.28 o 
  -5   5   9        5.23        4.06      1.34 o 
  -4   5   9       13.57       12.80      1.16 o 
  -3   5   9        0.26       -1.04      1.04 o 
  -2   5   9        9.13        7.94      1.28 o 
  -1   5   9       29.10       24.11      2.16 o 
   0   5   9      865.91      944.77     16.54 o 
   1   5   9       81.04       76.20      3.28 o 
   2   5   9       43.65       43.59      4.22 o 
   3   5   9        0.92       -0.17      1.92 o 
   4   5   9       12.43        5.98      4.80 o 
   5   5   9        5.36        0.43      2.14 o 
   6   5   9       24.42       24.44      3.60 o 
   7   5   9        8.26       10.50      4.03 o 
   8   5   9        5.27        8.91      3.27 o 
   9   5   9       36.66       45.01      4.85 o 
  10   5   9        0.17        1.24      3.22 o 
 -15   6   9        3.06        6.33      3.39 o 
 -14   6   9        1.82        1.25      3.42 o 
 -13   6   9       18.60       13.39      4.10 o 
 -12   6   9        0.43       -1.53      2.55 o 
 -11   6   9       31.83       23.60      3.47 o 
 -10   6   9       32.79       33.25      3.52 o 
  -9   6   9        2.07        2.98      1.64 o 
  -8   6   9        4.33        2.03      1.50 o 
  -7   6   9       12.35       13.26      1.81 o 
  -6   6   9        1.36        0.64      1.23 o 
  -5   6   9        8.64        7.94      1.55 o 
  -4   6   9       24.11       20.36      2.23 o 
  -3   6   9        2.28        2.23      1.25 o 
  -2   6   9       38.98       44.73      2.73 o 
  -1   6   9        6.26        7.14      2.72 o 
   0   6   9       81.74       97.44      4.24 o 
   1   6   9       35.61       25.25      2.66 o 
   2   6   9        0.27       -2.88      3.50 o 
   3   6   9      102.42      109.23      6.25 o 
   4   6   9       25.47       19.58      2.97 o 
   5   6   9       17.80       29.20      4.30 o 
   6   6   9       18.04       10.23      2.80 o 
   7   6   9       62.10       67.69      5.13 o 
   8   6   9       28.36       35.13      4.34 o 
   9   6   9        0.57       -1.11      2.76 o 
  10   6   9        3.32        7.67      3.64 o 
 -14   7   9        0.40       -0.32      2.87 o 
 -13   7   9        6.60        3.03      2.92 o 
 -12   7   9       33.37       28.14      3.79 o 
 -11   7   9        1.10        0.77      2.40 o 
 -10   7   9       31.36       27.57      3.78 o 
  -9   7   9        4.39        5.85      1.87 o 
  -8   7   9       45.21       51.81      2.90 o 
  -7   7   9       38.00       38.02      2.96 o 
  -6   7   9       72.43       66.33      2.91 o 
  -5   7   9       47.94       45.65      2.56 o 
  -4   7   9        3.53        1.18      1.39 o 
  -3   7   9       24.48       19.08      2.08 o 
  -2   7   9        0.08       -1.23      3.13 o 
  -1   7   9      463.65      471.31      9.17 o 
   0   7   9     1523.65     1495.30     20.12 o 
   1   7   9      265.67      273.04      7.17 o 
   2   7   9       88.10      103.01      4.78 o 
   3   7   9      300.14      308.82     13.03 o 
   4   7   9       33.37       39.21     11.47 o 
   5   7   9       20.60       26.70      4.10 o 
   6   7   9        5.59        4.79      3.15 o 
   7   7   9        0.42       -1.10      2.45 o 
   8   7   9       11.33        6.53      3.83 o 
   9   7   9       28.96       37.20      4.63 o 
  10   7   9        0.15        0.06      3.71 o 
 -14   8   9        4.01        5.10      3.49 o 
 -13   8   9        0.93        4.10      3.25 o 
 -12   8   9        5.66       -0.38      2.86 o 
 -11   8   9       26.24       25.97      3.08 o 
 -10   8   9        5.03        1.98      2.17 o 
  -9   8   9        5.00        5.07      1.89 o 
  -8   8   9       49.16       43.53      2.80 o 
  -7   8   9        4.08        3.31      1.72 o 
  -6   8   9        0.00       -1.36      1.40 o 
  -5   8   9        1.45        5.03      1.76 o 
  -4   8   9        1.09        1.37      1.51 o 
  -3   8   9        8.11        2.63      1.68 o 
  -2   8   9      102.75       78.56      4.08 o 
  -1   8   9       10.92       13.33      2.54 o 
   0   8   9       22.91       17.95      2.63 o 
   1   8   9      159.22      165.96      6.20 o 
   2   8   9        2.09       -1.02      2.06 o 
   3   8   9       38.61       34.67      7.97 o 
   4   8   9        3.16        0.78      2.48 o 
   5   8   9        0.02        0.53      2.60 o 
   6   8   9        3.62        4.28      3.30 o 
   7   8   9       15.69       19.91      4.30 o 
   8   8   9        1.31        0.00      3.27 o 
   9   8   9        5.18        7.97      4.67 o 
 -14   9   9        1.73       -0.44      3.27 o 
 -13   9   9        0.30        4.94      3.09 o 
 -12   9   9        0.71       -1.51      2.34 o 
 -11   9   9       21.47       13.11      2.76 o 
 -10   9   9       42.19       46.03      4.53 o 
  -9   9   9        0.24       -0.20      1.79 o 
  -8   9   9        2.65        2.29      1.76 o 
  -7   9   9        2.03        0.88      1.68 o 
  -6   9   9       86.71       75.20      3.21 o 
  -5   9   9       54.43       52.89      3.46 o 
  -4   9   9       14.73       16.99      2.31 o 
  -3   9   9        1.70        1.50      2.37 o 
  -2   9   9      185.32      175.13      5.92 o 
  -1   9   9      179.51      180.66      6.09 o 
   0   9   9        1.83        2.31      2.16 o 
   1   9   9        2.35        0.08      2.16 o 
   2   9   9       13.70       19.66      2.97 o 
   3   9   9        0.93        1.78      2.80 o 
   4   9   9       11.59       11.70      3.45 o 
   5   9   9        1.06       -0.97      2.75 o 
   6   9   9        0.23        0.80      2.88 o 
   7   9   9        3.43       10.55      4.10 o 
   8   9   9        3.37        0.48      3.89 o 
   9   9   9        8.02       16.29      5.08 o 
 -13  10   9        0.65       -2.32      3.11 o 
 -12  10   9       12.68       13.57      2.93 o 
 -11  10   9        6.74        6.38      2.61 o 
 -10  10   9        0.01        0.30      2.23 o 
  -9  10   9       21.44       27.02      2.77 o 
  -8  10   9       34.01       31.59      4.30 o 
  -7  10   9        5.71        5.50      1.84 o 
  -6  10   9        1.76        1.51      1.82 o 
  -5  10   9       25.64       23.40      2.72 o 
  -4  10   9      143.38      153.80      5.04 o 
  -3  10   9       70.21       70.66      5.62 o 
  -2  10   9       87.93       87.30      4.69 o 
  -1  10   9       84.45       69.07      4.27 o 
   0  10   9       58.73       66.39      5.10 o 
   1  10   9       36.42       30.41      3.37 o 
   2  10   9       40.09       44.28      3.99 o 
   3  10   9       17.43       15.95      3.15 o 
   4  10   9       12.21       12.40      4.08 o 
   5  10   9       11.60        4.67      3.30 o 
   6  10   9        2.19        0.73      3.27 o 
   7  10   9        5.93       10.42      4.10 o 
   8  10   9       31.90       31.52      5.79 o 
 -13  11   9        3.51        1.05      3.55 o 
 -12  11   9        7.26       10.93      3.09 o 
 -11  11   9        8.09        5.24      2.52 o 
 -10  11   9       34.05       32.66      3.38 o 
  -9  11   9        4.78        4.17      2.01 o 
  -8  11   9        6.17        7.09      2.15 o 
  -7  11   9        0.43        4.53      2.03 o 
  -6  11   9       70.98       71.54      4.87 o 
  -5  11   9       15.66       18.21      2.34 o 
  -4  11   9       18.54       24.37      2.76 o 
  -3  11   9        1.05        2.69      2.22 o 
  -2  11   9       60.98       69.49      6.82 o 
  -1  11   9       31.90       23.26      3.19 o 
   0  11   9        5.83        7.76      2.54 o 
   1  11   9        2.42       -0.78      2.16 o 
   2  11   9        0.90       -2.17      2.17 o 
   3  11   9        3.93        3.70      2.54 o 
   4  11   9        3.62        6.19      3.50 o 
   5  11   9       16.64       21.18      4.48 o 
   6  11   9       12.01       20.12      7.39 o 
   7  11   9        0.55       -0.60      3.54 o 
   8  11   9        1.81        1.76      3.98 o 
 -12  12   9        3.41        7.84      3.70 o 
 -11  12   9        2.73       -0.65      2.44 o 
 -10  12   9        1.53       -1.67      2.29 o 
  -9  12   9        2.37        6.71      2.70 o 
  -8  12   9       12.99        7.56      2.35 o 
  -7  12   9        1.27       -1.86      1.86 o 
  -6  12   9       32.74       31.69      2.98 o 
  -5  12   9       14.99       15.04      2.39 o 
  -4  12   9        0.59       -1.21      2.09 o 
  -3  12   9       39.75       44.21      7.18 o 
  -2  12   9        0.30        1.66      2.22 o 
  -1  12   9        1.25        1.53      2.27 o 
   0  12   9        2.19        0.05      4.05 o 
   1  12   9        1.41        3.33      2.52 o 
   2  12   9        8.85        6.65      2.68 o 
   3  12   9        7.30        6.65      2.82 o 
   4  12   9       23.95       26.31      4.67 o 
   5  12   9       61.58       99.40     10.31 o 
   6  12   9       10.15        7.00      4.67 o 
   7  12   9       10.73        8.20      4.53 o 
 -11  13   9        0.03        1.95      3.71 o 
 -10  13   9        0.57        1.44      2.81 o 
  -9  13   9        1.56        3.29      2.70 o 
  -8  13   9        5.14        7.14      2.48 o 
  -7  13   9        2.06        0.46      2.52 o 
  -6  13   9        5.56        6.57      2.35 o 
  -5  13   9       40.07       34.96      3.09 o 
  -4  13   9        1.84        3.35      2.60 o 
  -3  13   9        0.03       -0.99      2.17 o 
  -2  13   9        2.93       -0.24      4.55 o 
  -1  13   9        3.18        3.62      2.50 o 
   0  13   9        0.43        1.44      2.39 o 
   1  13   9        3.26        4.29      2.96 o 
   2  13   9       10.41        7.50      2.87 o 
   3  13   9        4.28        2.38      2.90 o 
   4  13   9        9.75       14.35      4.26 o 
   5  13   9       38.97       47.14      5.98 o 
   6  13   9       27.16       32.29      5.78 o 
 -10  14   9        5.65        4.80      3.82 o 
  -9  14   9        2.47        2.13      2.91 o 
  -8  14   9        6.23        3.12      2.55 o 
  -7  14   9        0.00        1.38      2.26 o 
  -6  14   9        8.66       10.69      2.56 o 
  -5  14   9       24.44       24.52      2.97 o 
  -4  14   9       13.61       17.40      3.09 o 
  -3  14   9        0.60       -1.23      2.86 o 
  -2  14   9       11.53       16.82      4.61 o 
  -1  14   9       29.49       28.17      5.27 o 
   0  14   9        4.63       11.85      3.13 o 
   1  14   9        9.59        5.86      2.89 o 
   2  14   9        0.23        1.25      2.72 o 
   3  14   9        4.82        7.45      3.31 o 
   4  14   9       16.59       18.83      3.94 o 
   5  14   9       24.25       28.99      6.03 o 
  -9  15   9        1.17        3.18      5.88 o 
  -8  15   9        2.10        3.81      2.63 o 
  -7  15   9        0.98        1.42      2.49 o 
  -6  15   9        0.73        0.95      2.32 o 
  -5  15   9        0.00       -1.25      2.29 o 
  -4  15   9        0.16       -2.43      2.45 o 
  -3  15   9        0.69        5.36      2.99 o 
  -2  15   9        0.00       -2.69      2.69 o 
  -1  15   9        0.10        1.52      2.84 o 
   0  15   9        0.05       -2.64      2.66 o 
   1  15   9        4.06        3.93      3.05 o 
   2  15   9        1.03        0.64      2.96 o 
   3  15   9        4.82        9.80      3.66 o 
   4  15   9        0.02        1.65      3.37 o 
  -8  16   9        9.68       16.63      4.97 o 
  -7  16   9        0.40        4.50      2.65 o 
  -6  16   9        1.99        0.89      2.52 o 
  -5  16   9       23.62       25.63      3.64 o 
  -4  16   9       10.97        9.81      3.19 o 
  -3  16   9        2.28        4.80      3.54 o 
  -2  16   9        0.58       -2.82      2.82 o 
  -1  16   9        2.47        2.63      3.08 o 
   0  16   9        7.33       16.62      3.73 o 
   1  16   9        0.01       -2.89      2.89 o 
   2  16   9        0.89        3.36      3.54 o 
   3  16   9       17.37       29.51      7.00 o 
  -6  17   9        3.89        3.21      3.50 o 
  -5  17   9        0.52       -0.88      3.33 o 
  -4  17   9        1.16       -0.46      2.91 o 
  -3  17   9        0.24       -2.72      2.79 o 
  -2  17   9        0.06       -0.81      3.20 o 
  -1  17   9        7.03        9.34      3.69 o 
   0  17   9        1.31        9.33      3.94 o 
   1  17   9        0.45        1.42      4.26 o 
 -15   0  10       13.03       12.06      7.78 o 
 -14   0  10        1.99        3.11      6.61 o 
 -13   0  10       17.13       21.39      7.39 o 
 -12   0  10       18.21       24.77      8.36 o 
 -11   0  10       14.21       15.51      4.26 o 
 -10   0  10       61.67       70.22      6.05 o 
  -9   0  10       30.70       32.90      4.53 o 
  -8   0  10      147.33      154.47      7.43 o 
  -7   0  10       55.97       63.19      4.19 o 
  -6   0  10      834.75      839.83     14.08 o 
  -5   0  10      418.23      386.14     20.60 o 
  -4   0  10       65.67       68.39      5.12 o 
  -3   0  10       34.75       35.54      5.81 o 
  -2   0  10       39.11       35.51      2.92 o 
  -1   0  10       78.67       64.18      7.00 o 
   0   0  10       57.84       60.68      7.00 o 
   1   0  10        5.52        0.39      3.50 o 
   2   0  10      152.40      180.11     11.67 o 
   3   0  10      145.80      149.80     21.01 o 
   4   0  10       23.02       24.85      3.53 o 
   5   0  10        7.50       12.06      3.24 o 
   6   0  10        0.24        1.56      5.25 o 
   7   0  10        4.08        1.34      2.88 o 
   8   0  10        0.01        1.94      3.08 o 
   9   0  10        0.06        4.00      4.67 o 
  10   0  10       22.63       22.17      7.78 o 
 -15   1  10        0.11       -1.86      3.16 o 
 -14   1  10       12.96       16.25      3.45 o 
 -13   1  10        4.35        7.65      2.89 o 
 -12   1  10       15.88       13.51      3.26 o 
 -11   1  10        0.28        0.29      2.28 o 
 -10   1  10        5.50        4.85      2.15 o 
  -9   1  10       44.19       49.64      3.22 o 
  -8   1  10      257.44      232.55      4.74 o 
  -7   1  10       25.69       27.60      2.09 o 
  -6   1  10        1.22        0.09      1.37 o 
  -5   1  10       56.36       59.76      4.46 o 
  -4   1  10       85.60       87.96      3.10 o 
  -3   1  10       42.05       45.39      3.47 o 
  -2   1  10       10.34        9.16      2.00 o 
  -1   1  10        8.88        7.11      2.04 o 
   0   1  10        8.40        7.06      2.92 o 
   1   1  10        8.12        8.32      3.15 o 
   2   1  10       30.13       29.27      3.00 o 
   3   1  10      356.33      322.86      7.98 o 
   4   1  10      142.58      129.61      4.50 o 
   5   1  10       94.03       99.35      6.36 o 
   6   1  10        1.02        0.39      1.77 o 
   7   1  10       15.38       15.70      2.77 o 
   8   1  10       13.61       12.31      2.75 o 
   9   1  10        0.09       -2.40      2.40 o 
 -15   2  10        0.41       -2.18      3.39 o 
 -14   2  10        2.23        3.22      3.09 o 
 -13   2  10        3.68        0.02      4.55 o 
 -12   2  10       52.96       65.86      5.56 o 
 -11   2  10       18.63        9.70      4.22 o 
 -10   2  10       56.72       56.74      6.18 o 
  -9   2  10       20.95       19.62      1.88 o 
  -8   2  10        0.48        0.23      1.65 o 
  -7   2  10        2.92        1.61      1.86 o 
  -6   2  10      139.61      134.79      3.51 o 
  -5   2  10      126.75      126.65      3.99 o 
  -4   2  10       76.12       81.21      3.22 o 
  -3   2  10      183.03      172.77      3.97 o 
  -2   2  10       63.91       54.71      2.39 o 
  -1   2  10        2.67        1.25      1.52 o 
   0   2  10        1.69        1.71      1.94 o 
   1   2  10        0.86        0.33      1.53 o 
   2   2  10       33.70       30.64      2.74 o 
   3   2  10        0.04        0.74      1.98 o 
   4   2  10        0.46       -1.46      1.81 o 
   5   2  10        0.02        0.43      2.16 o 
   6   2  10        0.06       -1.71      1.77 o 
   7   2  10        4.45        7.24      2.98 o 
   8   2  10        0.35        0.86      2.27 o 
   9   2  10       13.05       10.62      3.10 o 
 -15   3  10        0.02       -3.06      3.06 o 
 -14   3  10        1.44       -3.06      3.06 o 
 -13   3  10        1.18       -0.84      2.86 o 
 -12   3  10        7.71       12.37      3.20 o 
 -11   3  10        5.26        3.84      2.55 o 
 -10   3  10       10.35        8.66      2.69 o 
  -9   3  10        1.93        1.42      1.52 o 
  -8   3  10      170.47      169.79      3.86 o 
  -7   3  10        4.63        1.23      1.67 o 
  -6   3  10        1.53        1.68      1.73 o 
  -5   3  10       54.03       57.19      3.39 o 
  -4   3  10       84.27       85.15      3.73 o 
  -3   3  10        2.54        0.34      1.75 o 
  -2   3  10        0.67        0.58      1.58 o 
  -1   3  10       13.52       22.71      2.37 o 
   0   3  10       19.63       17.10      1.97 o 
   1   3  10      167.54      139.58      4.72 o 
   2   3  10      142.19      122.07     11.30 o 
   3   3  10       12.62        7.49      2.45 o 
   4   3  10        0.53       -0.37      2.02 o 
   5   3  10        0.46        1.44      2.30 o 
   6   3  10       37.20       41.43      4.00 o 
   7   3  10       21.31       20.12      3.54 o 
   8   3  10       16.62       16.99      6.11 o 
   9   3  10       12.61        6.06      3.37 o 
 -15   4  10        1.41       -0.59      3.43 o 
 -14   4  10        0.00       -0.05      2.86 o 
 -13   4  10       13.03       10.12      3.25 o 
 -12   4  10       17.42       18.54      3.34 o 
 -11   4  10        5.36        3.63      2.52 o 
 -10   4  10       12.47       10.22      2.07 o 
  -9   4  10        4.83        3.78      1.63 o 
  -8   4  10       30.41       30.21      2.10 o 
  -7   4  10       32.51       36.62      1.99 o 
  -6   4  10       15.74       16.10      2.25 o 
  -5   4  10      105.33      114.08      4.40 o 
  -4   4  10        0.63        1.44      1.73 o 
  -3   4  10      687.17      703.22     12.05 o 
  -2   4  10        0.00       -1.77      1.77 o 
  -1   4  10       26.59       28.55      3.26 o 
   0   4  10       68.19       58.52      2.73 o 
   1   4  10      108.41      117.67      4.91 o 
   2   4  10       33.10       36.59      3.20 o 
   3   4  10       47.50       32.91      3.88 o 
   4   4  10       95.87       97.53      7.82 o 
   5   4  10       21.97       22.98      5.78 o 
   6   4  10       12.66        8.05      2.91 o 
   7   4  10        3.88        5.06      2.92 o 
   8   4  10        0.10        0.03      2.90 o 
   9   4  10        2.15        8.85      3.65 o 
 -14   5  10        9.69       10.91      3.52 o 
 -13   5  10       14.12       12.18      3.32 o 
 -12   5  10       26.62       26.05      3.78 o 
 -11   5  10        0.33       -1.25      2.38 o 
 -10   5  10        2.53        2.41      1.76 o 
  -9   5  10        0.90       -1.46      1.46 o 
  -8   5  10        2.85        0.03      1.43 o 
  -7   5  10        2.85        1.13      1.32 o 
  -6   5  10        3.53        1.51      1.46 o 
  -5   5  10       14.51       14.38      2.37 o 
  -4   5  10       21.03       22.56      2.61 o 
  -3   5  10       19.65       16.00      1.30 o 
  -2   5  10        1.98        0.85      1.26 o 
  -1   5  10       97.44      109.78      6.49 o 
   0   5  10       27.90       33.48      4.59 o 
   1   5  10       74.54       80.52      4.70 o 
   2   5  10       37.56       42.10     14.78 o 
   3   5  10        0.07        0.09      1.98 o 
   4   5  10       12.26        7.88      5.66 o 
   5   5  10        7.60        8.00      2.68 o 
   6   5  10        0.01       -1.82      2.31 o 
   7   5  10        5.90        8.21      3.31 o 
   8   5  10       16.11       10.54      3.77 o 
   9   5  10        2.99        2.93      3.42 o 
 -14   6  10        3.96       -0.62      3.08 o 
 -13   6  10        3.94        5.38      3.06 o 
 -12   6  10        6.18        6.22      3.11 o 
 -11   6  10       18.72       17.58      2.65 o 
 -10   6  10        0.03        0.53      2.20 o 
  -9   6  10       11.89        6.65      1.92 o 
  -8   6  10        0.00       -1.16      1.42 o 
  -7   6  10        3.54        1.31      1.65 o 
  -6   6  10       32.31       29.50      2.87 o 
  -5   6  10       34.13       31.26      2.74 o 
  -4   6  10       44.11       41.83      3.32 o 
  -3   6  10      381.77      396.23      6.91 o 
  -2   6  10      112.20      112.20      4.23 o 
  -1   6  10       86.95       89.34      4.03 o 
   0   6  10       28.68       34.17      2.94 o 
   1   6  10      151.20      144.74      8.95 o 
   2   6  10        0.03       -2.50      3.31 o 
   3   6  10        8.11        7.39      3.17 o 
   4   6  10       20.09       17.63      3.53 o 
   5   6  10        6.99        2.84      3.15 o 
   6   6  10        1.18        2.59      3.17 o 
   7   6  10        7.25        2.69      3.03 o 
   8   6  10        3.32        6.07      3.29 o 
   9   6  10        2.99        0.78      3.73 o 
 -14   7  10        0.61        1.42      3.48 o 
 -13   7  10        0.00       -1.08      2.89 o 
 -12   7  10       12.50       11.69      2.61 o 
 -11   7  10        5.65        2.47      2.12 o 
 -10   7  10        9.06        7.38      2.14 o 
  -9   7  10       20.87       19.50      2.33 o 
  -8   7  10        8.42        8.95      1.89 o 
  -7   7  10        7.62        4.65      1.71 o 
  -6   7  10       18.91       21.01      2.01 o 
  -5   7  10        3.96        5.25      1.57 o 
  -4   7  10        3.35        1.92      1.53 o 
  -3   7  10      121.56      129.87      8.45 o 
  -2   7  10      178.86      188.61      6.34 o 
  -1   7  10        9.78       10.03      2.49 o 
   0   7  10       92.85       93.59      6.55 o 
   1   7  10       58.26       58.64      3.84 o 
   2   7  10        1.32       -0.08      2.59 o 
   3   7  10        6.02        5.53      2.88 o 
   4   7  10       12.37        6.06      3.17 o 
   5   7  10       14.67       18.07      4.28 o 
   6   7  10        0.11        3.70      3.30 o 
   7   7  10       10.60       15.57      4.28 o 
   8   7  10        0.51        3.63      3.82 o 
 -13   8  10        2.59       -2.36      2.49 o 
 -12   8  10        0.57       -0.14      2.34 o 
 -11   8  10        5.14        0.29      2.16 o 
 -10   8  10       33.10       32.50      3.15 o 
  -9   8  10        2.64        0.96      1.79 o 
  -8   8  10        1.95        1.31      1.62 o 
  -7   8  10       50.44       49.71      2.90 o 
  -6   8  10       36.67       32.05      2.36 o 
  -5   8  10        9.55        9.18      1.89 o 
  -4   8  10        1.98        0.71      1.69 o 
  -3   8  10       83.91       77.72      4.08 o 
  -2   8  10       23.69       15.08      3.32 o 
  -1   8  10      362.53      406.06      9.32 o 
   0   8  10      115.82      128.18      7.29 o 
   1   8  10       25.61       31.28      3.25 o 
   2   8  10        5.08        2.33      3.70 o 
   3   8  10        1.82       -0.96      2.60 o 
   4   8  10        0.32       -1.87      3.11 o 
   5   8  10        0.27        1.94      4.28 o 
   6   8  10        0.16       -1.49      3.15 o 
   7   8  10        3.71       -0.72      7.58 o 
   8   8  10       18.54       29.95      8.17 o 
 -13   9  10        7.29       16.43      3.99 o 
 -12   9  10        1.52        0.38      2.88 o 
 -11   9  10        2.48        2.40      2.35 o 
 -10   9  10        1.73        1.45      2.29 o 
  -9   9  10        8.29        7.49      2.05 o 
  -8   9  10        0.13       -0.56      1.73 o 
  -7   9  10        0.09       -0.73      1.58 o 
  -6   9  10        0.05       -1.30      1.54 o 
  -5   9  10       10.56       10.64      2.22 o 
  -4   9  10       32.59       34.06      3.27 o 
  -3   9  10       70.77       79.55      4.32 o 
  -2   9  10       48.56       46.61      3.66 o 
  -1   9  10       92.16       88.34      4.67 o 
   0   9  10       41.09       46.10      3.76 o 
   1   9  10        0.21       -2.00      2.00 o 
   2   9  10       10.78        6.78      2.92 o 
   3   9  10        0.00       -2.02      6.03 o 
   4   9  10        0.22       -1.36      2.48 o 
   5   9  10        9.45        3.37      3.27 o 
   6   9  10       14.70       16.65      4.48 o 
   7   9  10       29.03       31.64      5.76 o 
 -12  10  10        4.71        3.46      2.63 o 
 -11  10  10        5.88        1.37      2.52 o 
 -10  10  10        7.69        7.38      2.58 o 
  -9  10  10        5.09        7.39      2.22 o 
  -8  10  10        2.21        3.31      1.91 o 
  -7  10  10        2.57        1.64      1.85 o 
  -6  10  10        3.03        5.03      2.07 o 
  -5  10  10        0.00        0.11      1.92 o 
  -4  10  10        3.96        1.47      2.25 o 
  -3  10  10        4.62        6.92      2.77 o 
  -2  10  10       66.08       58.80      6.31 o 
  -1  10  10       35.65       27.78      3.54 o 
   0  10  10        1.45        2.44      2.26 o 
   1  10  10       13.15       13.85      2.86 o 
   2  10  10        8.79        9.84      3.45 o 
   3  10  10       15.46       13.27      3.64 o 
   4  10  10        1.15       -1.39      2.88 o 
   5  10  10        4.62        9.14      3.85 o 
   6  10  10        8.00        3.42      3.98 o 
   7  10  10        0.24       -1.94      4.67 o 
 -12  11  10        8.49        6.80      3.74 o 
 -11  11  10       30.87       37.39      3.89 o 
 -10  11  10       11.55       13.36      2.86 o 
  -9  11  10        1.31        3.80      2.29 o 
  -8  11  10       22.20       22.26      2.88 o 
  -7  11  10        1.34        0.97      1.89 o 
  -6  11  10        4.65        4.52      2.14 o 
  -5  11  10       17.36       18.78      3.11 o 
  -4  11  10       45.95       48.13      5.66 o 
  -3  11  10        2.31       -1.25      3.10 o 
  -2  11  10       14.15       11.03      2.97 o 
  -1  11  10        0.01        0.14      2.22 o 
   0  11  10        3.98       -0.20      2.34 o 
   1  11  10        0.30       -0.31      2.22 o 
   2  11  10        0.42        0.97      2.49 o 
   3  11  10       14.46       13.28      3.92 o 
   4  11  10        2.39        0.85      3.15 o 
   5  11  10        6.17        9.31      4.28 o 
   6  11  10        6.10        1.83      5.83 o 
 -11  12  10        0.72        2.55      3.45 o 
 -10  12  10        4.65        5.17      3.12 o 
  -9  12  10       23.98       22.20      3.11 o 
  -8  12  10        0.57       -1.26      2.07 o 
  -7  12  10        0.11        0.13      2.01 o 
  -6  12  10       15.85       11.81      2.44 o 
  -5  12  10        8.29       10.16      2.64 o 
  -4  12  10        0.04       -0.66      2.39 o 
  -3  12  10       74.87       71.14      4.84 o 
  -2  12  10        0.00        0.09      2.28 o 
  -1  12  10        0.27        0.81      2.65 o 
   0  12  10       18.10       18.57      3.25 o 
   1  12  10        9.93       12.44      5.32 o 
   2  12  10        4.73        5.31      2.87 o 
   3  12  10       29.77       40.43      5.32 o 
   4  12  10       12.83       16.86      4.37 o 
   5  12  10        2.10        2.02      4.10 o 
   6  12  10        2.93       12.06      6.61 o 
 -10  13  10        8.61       13.71      5.62 o 
  -9  13  10        0.53       -1.77      2.37 o 
  -8  13  10       34.70       35.50      3.37 o 
  -7  13  10        2.14        1.90      2.21 o 
  -6  13  10        0.00        1.04      2.07 o 
  -5  13  10        0.41       -0.24      2.38 o 
  -4  13  10        9.42        9.13      2.91 o 
  -3  13  10       73.43       81.52      5.26 o 
  -2  13  10       35.27       41.86      4.46 o 
  -1  13  10       15.20       18.39      3.46 o 
   0  13  10        7.44       11.02      3.33 o 
   1  13  10       22.07       36.07      4.16 o 
   2  13  10        6.64       10.70      3.46 o 
   3  13  10       28.16       41.47      6.42 o 
   4  13  10        1.56        2.31      3.98 o 
   5  13  10        2.68       12.84      6.61 o 
  -9  14  10        4.93        3.97      3.87 o 
  -8  14  10        1.72        5.60      3.75 o 
  -7  14  10        9.33       15.33      2.90 o 
  -6  14  10       13.02       11.73      3.04 o 
  -5  14  10       14.45       21.67      3.39 o 
  -4  14  10        1.04        0.30      2.84 o 
  -3  14  10        3.21        3.64      2.87 o 
  -2  14  10        5.31        2.42      2.86 o 
  -1  14  10        0.57       -2.25      2.43 o 
   0  14  10       11.78       15.84      3.48 o 
   1  14  10       25.45       31.13      4.29 o 
   2  14  10       12.96       14.92      4.00 o 
   3  14  10        1.70        2.98      3.98 o 
   4  14  10       44.84       72.35     11.28 o 
  -8  15  10        4.54        3.54      3.08 o 
  -7  15  10        2.38        3.65      3.07 o 
  -6  15  10        0.15        1.47      2.70 o 
  -5  15  10        1.85        4.31      2.91 o 
  -4  15  10        1.70        1.41      2.57 o 
  -3  15  10        5.96        2.06      2.87 o 
  -2  15  10        4.10        3.33      2.99 o 
  -1  15  10        4.95        7.49      3.33 o 
   0  15  10        0.39       -2.76      2.76 o 
   1  15  10        0.74       -1.61      2.82 o 
   2  15  10        7.30        7.85      4.81 o 
  -6  16  10        0.64        4.01      3.71 o 
  -5  16  10        5.83        3.90      4.77 o 
  -4  16  10       14.12       12.36      4.01 o 
  -3  16  10        0.27        5.73      5.06 o 
  -2  16  10        0.96       -2.52      3.53 o 
  -1  16  10        0.35        2.96      4.10 o 
   0  16  10        1.01        4.96      5.45 o 
 -14   1  11        0.27       -3.33      3.33 o 
 -13   1  11        1.40        1.95      2.86 o 
 -12   1  11        0.95       -0.04      2.51 o 
 -11   1  11       11.90       11.34      2.95 o 
 -10   1  11        0.29       -1.62      2.28 o 
  -9   1  11        0.37       -0.75      1.80 o 
  -8   1  11        2.13        0.57      1.79 o 
  -7   1  11        0.35       -0.48      1.44 o 
  -6   1  11       46.71       44.71      2.81 o 
  -5   1  11       29.91       27.51      2.26 o 
  -4   1  11        0.66        1.26      1.47 o 
  -3   1  11       39.25       41.06      3.74 o 
  -2   1  11       15.44        8.03      5.06 o 
  -1   1  11        0.09       -1.56      2.48 o 
   0   1  11        3.61        2.14      2.75 o 
   1   1  11       30.63       30.37      4.53 o 
   2   1  11        1.51        2.83      2.99 o 
   3   1  11       31.24       27.50      2.98 o 
   4   1  11        0.19        1.33      2.70 o 
   5   1  11        1.71       -0.02      2.30 o 
   6   1  11        0.14        1.33      2.03 o 
   7   1  11        6.51        1.59      2.30 o 
   8   1  11        6.23        4.70      2.73 o 
 -14   2  11        0.01        0.94      3.13 o 
 -13   2  11        0.00        3.06      3.09 o 
 -12   2  11        4.19        3.49      2.81 o 
 -11   2  11        2.85        6.41      2.84 o 
 -10   2  11       17.12       18.08      2.08 o 
  -9   2  11        0.08        0.38      2.10 o 
  -8   2  11       47.39       44.13      3.16 o 
  -7   2  11        0.28       -0.09      1.73 o 
  -6   2  11       41.57       40.95      3.25 o 
  -5   2  11        2.69        1.52      1.71 o 
  -4   2  11        0.01        2.88      1.50 o 
  -3   2  11       43.52       41.65      3.12 o 
  -2   2  11      162.22      158.39      4.91 o 
  -1   2  11        0.25        1.34      4.08 o 
   0   2  11       78.28       70.02      8.17 o 
   1   2  11       38.29       49.07      5.36 o 
   2   2  11       85.83      103.75     15.15 o 
   3   2  11        8.39       10.31      3.16 o 
   4   2  11        4.62        6.28      2.59 o 
   5   2  11        4.52        3.06      2.42 o 
   6   2  11        1.76        1.80      2.54 o 
   7   2  11        0.17        2.64      2.63 o 
   8   2  11        2.45        0.88      6.61 o 
 -14   3  11        1.57        1.71      3.39 o 
 -13   3  11        9.90       11.27      3.31 o 
 -12   3  11        2.29        2.77      2.79 o 
 -11   3  11        0.88        1.62      1.87 o 
 -10   3  11       12.52       15.80      2.82 o 
  -9   3  11        0.35       -1.93      1.93 o 
  -8   3  11        0.71        1.34      1.93 o 
  -7   3  11        0.99       -1.60      1.60 o 
  -6   3  11        7.24        6.06      2.10 o 
  -5   3  11      123.07      121.81      5.35 o 
  -4   3  11       20.94       15.95      2.52 o 
  -3   3  11       58.34       57.77      4.01 o 
  -2   3  11       81.74       78.86      4.46 o 
  -1   3  11       13.93       17.50      3.71 o 
   0   3  11        2.42        1.56      2.75 o 
   1   3  11       59.72       61.58      7.09 o 
   2   3  11        0.06        1.87      1.84 o 
   3   3  11        0.28        3.03      2.22 o 
   4   3  11        0.04        3.05      2.43 o 
   5   3  11        0.00       -1.31      2.39 o 
   6   3  11        1.52       -0.75      2.65 o 
   7   3  11        0.06        0.98      2.63 o 
   8   3  11       20.46       13.20      5.06 o 
 -14   4  11        2.13        7.53      3.50 o 
 -13   4  11        1.58        1.50      2.92 o 
 -12   4  11        2.39        0.44      2.10 o 
 -11   4  11        1.69        1.70      2.02 o 
 -10   4  11        3.32        0.51      1.81 o 
  -9   4  11        2.13       -0.73      1.36 o 
  -8   4  11        0.59        1.64      1.92 o 
  -7   4  11       35.52       37.51      3.02 o 
  -6   4  11       53.63       57.49      3.59 o 
  -5   4  11       41.42       43.44      3.34 o 
  -4   4  11        3.62        7.66      2.20 o 
  -3   4  11       37.94       46.54      4.46 o 
  -2   4  11       13.70       14.83      3.05 o 
  -1   4  11        4.75       -0.39      3.89 o 
   0   4  11        1.63       -1.17      1.46 o 
   1   4  11       31.41       30.73     11.67 o 
   2   4  11        1.02        5.48      2.40 o 
   3   4  11        0.80       -1.61      1.61 o 
   4   4  11        4.92        4.39      2.49 o 
   5   4  11        3.09        6.86      2.85 o 
   6   4  11       21.81       28.29      3.77 o 
   7   4  11        0.88       -0.33      2.97 o 
   8   4  11       14.68       25.76      8.17 o 
 -14   5  11        0.02        0.65      3.59 o 
 -13   5  11        2.13        0.69      3.09 o 
 -12   5  11        1.03       -2.07      2.07 o 
 -11   5  11        3.47        5.95      2.59 o 
 -10   5  11        7.35        5.02      1.92 o 
  -9   5  11        2.08        1.11      1.56 o 
  -8   5  11       43.01       42.60      3.71 o 
  -7   5  11        0.10        1.14      1.84 o 
  -6   5  11       15.03       15.95      2.79 o 
  -5   5  11        2.76        1.27      1.95 o 
  -4   5  11       23.03       19.77      3.27 o 
  -3   5  11      159.37      176.36      6.49 o 
  -2   5  11      288.43      320.99     10.74 o 
  -1   5  11       45.52       51.03      4.05 o 
   0   5  11        4.29        2.61      2.92 o 
   1   5  11       19.31       25.28      3.09 o 
   2   5  11        1.88        0.13      4.28 o 
   3   5  11        0.09       -1.82      2.30 o 
   4   5  11        1.09       -1.49      3.31 o 
   5   5  11        4.57       12.50      3.73 o 
   6   5  11       21.73       29.41      4.75 o 
   7   5  11        1.98        0.80      2.90 o 
   8   5  11        0.26       -0.68      3.98 o 
 -13   6  11        3.77        3.30      2.68 o 
 -12   6  11        3.05        3.90      2.34 o 
 -11   6  11        0.04        0.33      2.11 o 
 -10   6  11        0.26        0.72      1.96 o 
  -9   6  11        1.22        0.70      1.75 o 
  -8   6  11        4.67        3.81      1.68 o 
  -7   6  11        0.00        0.43      1.37 o 
  -6   6  11       67.16       61.35      3.88 o 
  -5   6  11        0.32        1.69      2.18 o 
  -4   6  11       91.88      106.36      7.11 o 
  -3   6  11      455.13      511.96     11.32 o 
  -2   6  11        5.37        1.03      1.66 o 
  -1   6  11       44.41       42.57      3.17 o 
   0   6  11        0.47       -0.27      2.05 o 
   1   6  11       27.55       23.76      5.25 o 
   2   6  11       26.83       29.61      7.20 o 
   3   6  11        4.64        4.56      2.88 o 
   4   6  11        1.46        1.29      2.94 o 
   5   6  11        3.53        6.30      3.24 o 
   6   6  11        4.16        2.39      3.45 o 
   7   6  11        7.10        7.48      4.20 o 
 -13   7  11        0.16        4.66      3.59 o 
 -12   7  11        0.64        2.99      2.45 o 
 -11   7  11        3.30        0.37      2.21 o 
 -10   7  11        0.39       -0.39      1.81 o 
  -9   7  11       13.24        9.08      2.04 o 
  -8   7  11        8.47        5.49      1.76 o 
  -7   7  11        0.00        2.13      1.50 o 
  -6   7  11        3.64        4.95      1.59 o 
  -5   7  11       70.31       56.80      2.74 o 
  -4   7  11      208.05      214.99      5.45 o 
  -3   7  11       33.71       41.98      3.22 o 
  -2   7  11        4.11        3.03      1.88 o 
  -1   7  11      165.01      158.30      5.31 o 
   0   7  11       14.54       20.14      3.09 o 
   1   7  11        1.08        1.45      2.70 o 
   2   7  11        0.60       -1.56      2.30 o 
   3   7  11       14.50       18.36      3.73 o 
   4   7  11        0.35       -2.69      4.86 o 
   5   7  11        0.85        5.30      3.45 o 
   6   7  11       24.34       31.97     11.67 o 
   7   7  11        2.32       11.28      7.00 o 
 -12   8  11        0.80       -1.28      2.40 o 
 -11   8  11        1.17        0.26      2.30 o 
 -10   8  11        0.73       -0.81      1.91 o 
  -9   8  11        2.78        0.72      1.99 o 
  -8   8  11        0.33        1.83      1.71 o 
  -7   8  11       49.50       47.89      2.80 o 
  -6   8  11        0.27        0.69      1.53 o 
  -5   8  11       53.67       60.73      3.97 o 
  -4   8  11       10.00       10.37      2.22 o 
  -3   8  11       36.53       41.82      4.35 o 
  -2   8  11       53.37       55.46      3.54 o 
  -1   8  11        3.40        0.90      2.10 o 
   0   8  11        0.46        2.93      2.30 o 
   1   8  11       27.56       27.65     10.70 o 
   2   8  11        7.60        5.12      3.50 o 
   3   8  11        0.73        1.20      2.88 o 
   4   8  11        1.14       -2.60      2.60 o 
   5   8  11        0.10        2.96      3.50 o 
   6   8  11        0.51        0.90      3.54 o 
   7   8  11        2.02        1.17      5.06 o 
 -12   9  11        2.99        6.76      3.50 o 
 -11   9  11        0.86        0.49      2.36 o 
 -10   9  11        0.06       -1.74      2.22 o 
  -9   9  11        1.31       -0.91      1.82 o 
  -8   9  11        5.23        2.76      2.18 o 
  -7   9  11        4.86        0.99      1.76 o 
  -6   9  11        0.19        1.88      1.80 o 
  -5   9  11       66.64       71.51      7.62 o 
  -4   9  11       31.42       36.57      3.47 o 
  -3   9  11       44.22       49.70      3.63 o 
  -2   9  11       29.84       30.13      3.53 o 
  -1   9  11       26.74       32.51      3.42 o 
   0   9  11       31.74       32.22      3.77 o 
   1   9  11        1.12        1.05      2.71 o 
   2   9  11        0.50        0.11      2.80 o 
   3   9  11        0.93       -0.30      2.88 o 
   4   9  11        1.38       -1.80      2.99 o 
   5   9  11       21.07       36.58      5.32 o 
   6   9  11        1.74        0.78      5.06 o 
 -11  10  11        0.61        1.64      3.76 o 
 -10  10  11        0.77        1.34      2.35 o 
  -9  10  11       10.15        6.67      2.25 o 
  -8  10  11        2.26        5.53      2.14 o 
  -7  10  11        5.38        2.04      1.82 o 
  -6  10  11       62.66       68.21      4.70 o 
  -5  10  11       45.98       46.46      3.88 o 
  -4  10  11       62.59       59.91      4.40 o 
  -3  10  11        0.10       -2.22      2.22 o 
  -2  10  11        9.11        2.67      2.45 o 
  -1  10  11       29.07       31.06      3.52 o 
   0  10  11       31.17       24.81      3.30 o 
   1  10  11        9.89        9.12      3.36 o 
   2  10  11        0.93        1.59      2.99 o 
   3  10  11        2.39       -3.03      4.08 o 
   4  10  11        3.08        6.06      5.25 o 
   5  10  11        3.00        4.96      3.71 o 
 -11  11  11        6.09        1.47      3.19 o 
 -10  11  11        2.10        0.51      2.46 o 
  -9  11  11        3.32        0.76      2.22 o 
  -8  11  11        8.07        7.19      2.74 o 
  -7  11  11        8.99        6.77      2.31 o 
  -6  11  11       11.07       11.89      2.76 o 
  -5  11  11       37.18       43.04      3.92 o 
  -4  11  11       12.43        6.89      3.60 o 
  -3  11  11        1.48        1.48      2.40 o 
  -2  11  11       16.21       10.54      4.21 o 
  -1  11  11        0.75       -2.27      2.27 o 
   0  11  11        1.98        3.52      2.68 o 
   1  11  11       18.56       25.28      4.24 o 
   2  11  11        0.27        4.64      6.03 o 
   3  11  11       18.74       20.35      4.46 o 
   4  11  11        1.01        2.28      3.71 o 
   5  11  11        0.25        4.28      5.83 o 
 -10  12  11        2.68        4.06      3.80 o 
  -9  12  11        0.34        3.50      2.61 o 
  -8  12  11        0.00       -1.25      2.27 o 
  -7  12  11        0.93        3.49      2.26 o 
  -6  12  11        0.29        2.99      2.47 o 
  -5  12  11       21.49       20.97      6.33 o 
  -4  12  11        0.00       -1.72      2.35 o 
  -3  12  11        5.24        6.89      3.92 o 
  -2  12  11        7.13       15.87      5.06 o 
  -1  12  11       15.40       12.68      3.20 o 
   0  12  11        1.00        4.68      3.58 o 
   1  12  11       28.87       37.28      4.10 o 
   2  12  11       32.46       40.32      5.32 o 
   3  12  11        2.48        0.32      2.99 o 
   4  12  11        0.61        1.56      5.45 o 
  -9  13  11        4.00        3.15      3.16 o 
  -8  13  11        0.17        0.32      2.86 o 
  -7  13  11        2.60        2.52      2.65 o 
  -6  13  11        0.16       -1.88      2.46 o 
  -5  13  11        5.39        4.34      2.64 o 
  -4  13  11        0.35        1.42      2.80 o 
  -3  13  11        1.04       -0.15      3.72 o 
  -2  13  11        2.99        0.28      2.76 o 
  -1  13  11        2.42        2.52      2.89 o 
   0  13  11        1.25        5.29      4.62 o 
   1  13  11       17.82       20.14      3.83 o 
   2  13  11        3.37        0.78      4.67 o 
   3  13  11        0.05        0.78      5.45 o 
  -7  14  11        4.48        3.13      4.50 o 
  -6  14  11        0.00        1.64      3.29 o 
  -5  14  11       11.29       16.70      3.34 o 
  -4  14  11        0.46        3.33      3.02 o 
  -3  14  11        7.16       10.76      3.37 o 
  -2  14  11        0.04        0.57      2.69 o 
  -1  14  11        3.00        6.20      3.25 o 
   0  14  11        0.00       -3.60      3.70 o 
   1  14  11        3.12        3.26      4.37 o 
  -5  15  11        2.09        2.90      3.58 o 
  -4  15  11        0.17        0.14      3.27 o 
  -3  15  11        0.05        3.57      5.25 o 
  -2  15  11        0.11        3.03      3.92 o 
  -1  15  11        3.05        3.25      7.78 o 
 -13   0  12       51.33       37.82     11.86 o 
 -12   0  12        0.39        1.36      3.85 o 
 -11   0  12       36.73       43.45      6.81 o 
 -10   0  12       25.04       19.25      4.68 o 
  -9   0  12        0.26        3.98      3.54 o 
  -8   0  12        0.32        3.98      4.56 o 
  -7   0  12       15.99        5.24      2.59 o 
  -6   0  12       49.89       45.51      4.95 o 
  -5   0  12        7.46        2.29      2.31 o 
  -4   0  12       27.58       28.12      3.73 o 
  -3   0  12        3.34        2.33      4.28 o 
  -2   0  12       54.09       56.01      7.78 o 
  -1   0  12       18.83       11.67      5.45 o 
   0   0  12      224.59      258.31     14.78 o 
   1   0  12        1.50       -4.28      4.28 o 
   2   0  12       31.79       37.73      7.78 o 
   3   0  12       28.71       31.12      7.39 o 
   4   0  12       42.37       64.57     10.11 o 
   5   0  12        2.34        3.11      5.45 o 
   6   0  12        4.91       12.84      7.00 o 
   7   0  12        2.71       -0.39      6.22 o 
 -13   1  12        0.02       -3.41      3.41 o 
 -12   1  12        1.97       -1.49      4.48 o 
 -11   1  12       16.23       19.79      3.95 o 
 -10   1  12        0.06        2.94      2.25 o 
  -9   1  12        1.86        2.04      1.97 o 
  -8   1  12        1.17        0.35      1.80 o 
  -7   1  12        0.11        1.55      1.71 o 
  -6   1  12        0.57        0.69      1.84 o 
  -5   1  12       12.47       13.77      3.52 o 
  -4   1  12        6.48        3.95      2.10 o 
  -3   1  12       27.15       19.73     10.70 o 
  -2   1  12        2.29        1.99      2.52 o 
  -1   1  12       56.74       58.37      5.63 o 
   0   1  12       94.25       87.78      7.97 o 
   1   1  12       21.23       24.39      4.81 o 
   2   1  12       50.45       52.20      6.18 o 
   3   1  12        5.07        8.25      4.28 o 
   4   1  12       15.74       17.77      3.08 o 
   5   1  12        6.02        7.91      3.70 o 
   6   1  12        0.00       -0.50      2.83 o 
   7   1  12        0.91        4.57      4.53 o 
 -13   2  12       26.13       32.95      3.17 o 
 -12   2  12        2.30        1.24      1.78 o 
 -11   2  12        7.69        4.09      3.82 o 
 -10   2  12       37.68       44.04      4.03 o 
  -9   2  12       45.36       39.25      3.40 o 
  -8   2  12        0.08        1.82      2.00 o 
  -7   2  12       50.19       52.95      3.54 o 
  -6   2  12       45.43       47.28      3.22 o 
  -5   2  12       41.49       48.82      3.06 o 
  -4   2  12       24.17       24.79      3.41 o 
  -3   2  12       41.59       43.17      7.39 o 
  -2   2  12       28.81       27.23      6.61 o 
  -1   2  12       17.74       16.91      3.92 o 
   0   2  12       17.82        7.05      6.22 o 
   1   2  12       28.64       44.66      5.36 o 
   2   2  12        1.56        0.78      3.30 o 
   3   2  12        9.53       13.99      3.30 o 
   4   2  12        0.53        0.14      2.33 o 
   5   2  12        7.10        5.89      2.83 o 
   6   2  12        5.51        7.27      3.08 o 
   7   2  12        6.86        4.28      4.68 o 
 -13   3  12        0.09       -0.65      2.37 o 
 -12   3  12       11.01       10.48      2.26 o 
 -11   3  12        5.21        3.46      2.72 o 
 -10   3  12        1.59        0.21      3.37 o 
  -9   3  12        9.31       13.18      2.65 o 
  -8   3  12        0.02        1.73      2.00 o 
  -7   3  12       31.03       32.57      3.05 o 
  -6   3  12        2.40        1.60      2.18 o 
  -5   3  12       39.17       36.71      2.91 o 
  -4   3  12       16.64       10.01      2.90 o 
  -3   3  12       19.49       16.95      3.15 o 
  -2   3  12        7.78        5.83      5.06 o 
  -1   3  12      100.63      111.64     10.89 o 
   0   3  12        0.08        3.50      5.06 o 
   1   3  12        8.31        7.78      5.06 o 
   2   3  12        4.86        0.93      1.88 o 
   3   3  12        4.03        4.38      2.37 o 
   4   3  12        2.50        6.46      2.58 o 
   5   3  12        1.19       -0.83      2.68 o 
   6   3  12        1.70        0.47      2.85 o 
   7   3  12        9.99       17.13      5.36 o 
 -13   4  12        1.30        3.11      2.46 o 
 -12   4  12        3.25        1.55      2.16 o 
 -11   4  12        0.20        3.51      2.67 o 
 -10   4  12        1.27       -0.45      2.38 o 
  -9   4  12        0.23        1.18      2.34 o 
  -8   4  12       14.31       12.86      2.57 o 
  -7   4  12       22.92       28.39      3.00 o 
  -6   4  12      196.31      204.54      7.64 o 
  -5   4  12       36.57       40.01      4.03 o 
  -4   4  12       57.18       60.26      4.59 o 
  -3   4  12        5.31        5.55      2.77 o 
  -2   4  12      162.24      147.82     12.06 o 
  -1   4  12       13.51       17.50      6.61 o 
   0   4  12        7.08       -3.11      4.67 o 
   1   4  12        0.34       -0.78      1.80 o 
   2   4  12        7.04       10.11      3.89 o 
   3   4  12        1.60        4.69      2.65 o 
   4   4  12        4.37        7.29      3.35 o 
   5   4  12        6.08        7.74      3.92 o 
   6   4  12        5.45        7.28      4.86 o 
 -13   5  12        0.61        3.05      3.26 o 
 -12   5  12        1.96        1.91      2.38 o 
 -11   5  12        0.24        0.05      1.75 o 
 -10   5  12        2.97        2.95      2.40 o 
  -9   5  12        1.92        1.39      2.28 o 
  -8   5  12        4.94        3.85      2.30 o 
  -7   5  12        1.99       -0.19      1.99 o 
  -6   5  12       50.57       57.87      4.04 o 
  -5   5  12       72.77       73.14      8.52 o 
  -4   5  12       27.59       34.23      4.01 o 
  -3   5  12      109.33      124.62      5.95 o 
  -2   5  12        3.56        5.45      5.45 o 
  -1   5  12      217.10      244.31     15.17 o 
   0   5  12       16.42       22.00      4.08 o 
   1   5  12        1.52        2.99      2.12 o 
   2   5  12        4.07        4.43      2.40 o 
   3   5  12        0.88       -2.40      2.40 o 
   4   5  12        2.00       -2.03      2.94 o 
   5   5  12        5.22       10.90      4.02 o 
   6   5  12        0.01        5.83      6.22 o 
 -12   6  12        0.08       -2.28      2.28 o 
 -11   6  12        0.96        1.32      2.14 o 
 -10   6  12       14.13       14.48      3.04 o 
  -9   6  12        2.81        5.56      2.46 o 
  -8   6  12       30.26       25.21      3.14 o 
  -7   6  12        7.57       10.21      2.52 o 
  -6   6  12       22.48       18.87      3.04 o 
  -5   6  12        4.86        0.25      2.76 o 
  -4   6  12        1.05        0.75      2.64 o 
  -3   6  12        0.05        8.23      3.71 o 
  -2   6  12       48.76       40.99      5.32 o 
  -1   6  12        0.74        0.78      4.67 o 
   0   6  12       10.44        7.38      2.14 o 
   1   6  12        0.03       -2.05      2.05 o 
   2   6  12        1.69       -1.99      2.30 o 
   3   6  12        5.57        0.25      4.28 o 
   4   6  12        4.12        3.44      3.36 o 
   5   6  12        7.34        9.66      3.92 o 
   6   6  12        0.15       -0.39      5.45 o 
 -12   7  12        0.24       -2.46      3.89 o 
 -11   7  12        0.05       -0.77      2.19 o 
 -10   7  12        3.68        2.88      1.88 o 
  -9   7  12        5.48        2.96      1.66 o 
  -8   7  12        0.10        2.38      2.32 o 
  -7   7  12        7.46       11.00      2.58 o 
  -6   7  12       10.36       10.37      3.37 o 
  -5   7  12       32.50       38.39      4.33 o 
  -4   7  12       18.29       15.17      4.40 o 
  -3   7  12        5.44        2.80      3.43 o 
  -2   7  12        5.17        6.51      1.74 o 
  -1   7  12        5.27        3.89      2.15 o 
   0   7  12        1.43        1.87      2.15 o 
   1   7  12        0.74        0.68      2.35 o 
   2   7  12        0.08        1.96      2.75 o 
   3   7  12        0.00       -1.11      2.80 o 
   4   7  12       22.93       34.79      5.11 o 
   5   7  12        0.79        2.72      6.22 o 
 -11   8  12        1.28        2.88      2.48 o 
 -10   8  12        1.69        0.75      1.96 o 
  -9   8  12        0.14       -1.62      1.62 o 
  -8   8  12        4.92       11.07      1.92 o 
  -7   8  12       33.12       38.14      2.50 o 
  -6   8  12        0.94        2.77      2.87 o 
  -5   8  12       52.62       50.18      6.18 o 
  -4   8  12      151.00      153.90      6.20 o 
  -3   8  12        0.03       -0.28      1.90 o 
  -2   8  12        4.66        1.20      2.65 o 
  -1   8  12       20.17       16.59      3.31 o 
   0   8  12        0.00       -1.82      2.09 o 
   1   8  12        2.00        2.38      3.00 o 
   2   8  12        9.91       10.25      3.40 o 
   3   8  12        0.03        1.34      4.28 o 
   4   8  12        1.74        3.49      3.92 o 
   5   8  12        8.81       12.84      7.39 o 
 -11   9  12        0.08       -0.88      3.12 o 
 -10   9  12        0.03        2.12      2.12 o 
  -9   9  12        4.48        4.61      2.12 o 
  -8   9  12       11.28       15.19      2.24 o 
  -7   9  12       10.43        9.66      2.26 o 
  -6   9  12        1.25        0.58      2.81 o 
  -5   9  12        2.35       -0.39      1.92 o 
  -4   9  12        5.96        5.39      2.42 o 
  -3   9  12        0.03       -0.13      2.13 o 
  -2   9  12        0.61       -1.59      2.48 o 
  -1   9  12        4.90        6.22      4.08 o 
   0   9  12        1.09        0.92      2.88 o 
   1   9  12       30.52       36.44      4.65 o 
   2   9  12       26.33       33.72      4.89 o 
   3   9  12        0.09        3.33      3.64 o 
   4   9  12       18.69       22.95      7.78 o 
 -10  10  12        8.75        7.33      3.12 o 
  -9  10  12        0.45        1.01      2.09 o 
  -8  10  12        0.14       -0.34      2.05 o 
  -7  10  12        7.35        7.08      2.45 o 
  -6  10  12        0.08       -0.62      2.47 o 
  -5  10  12       11.38       13.82      2.80 o 
  -4  10  12       20.48       22.94      3.09 o 
  -3  10  12       11.62       17.90      2.94 o 
  -2  10  12        0.12       -2.17      2.17 o 
  -1  10  12        0.08       -0.05      2.49 o 
   0  10  12       35.13       37.67      8.56 o 
   1  10  12        0.23       -1.93      3.15 o 
   2  10  12        0.04       -0.78      3.30 o 
   3  10  12        0.16       -0.39      5.06 o 
  -9  11  12        0.82       -2.47      4.36 o 
  -8  11  12        1.21        2.85      2.38 o 
  -7  11  12       22.78       22.63      3.25 o 
  -6  11  12       14.69        9.61      2.72 o 
  -5  11  12        2.18        2.26      2.59 o 
  -4  11  12        2.12        6.52      2.73 o 
  -3  11  12        5.50        2.69      2.52 o 
  -2  11  12        2.64        1.30      2.63 o 
  -1  11  12       19.00       16.09      3.25 o 
   0  11  12        0.83        2.18      7.39 o 
   1  11  12        8.02        6.91      7.58 o 
   2  11  12       20.69       11.67      5.83 o 
   3  11  12        2.38        1.94      5.06 o 
  -8  12  12        0.01        0.21      3.66 o 
  -7  12  12        0.23        4.05      3.35 o 
  -6  12  12        1.01        0.33      2.53 o 
  -5  12  12       22.66       21.15      3.47 o 
  -4  12  12        3.60        1.89      2.66 o 
  -3  12  12        0.75        0.93      2.61 o 
  -2  12  12       14.51        9.44      3.19 o 
  -1  12  12        0.05        1.39      2.91 o 
   0  12  12       26.28       35.01      8.17 o 
   1  12  12        2.81       -2.33      4.28 o 
  -6  13  12        3.98        7.24      5.26 o 
  -5  13  12       10.04       13.18      6.50 o 
  -4  13  12        0.03        1.58      4.10 o 
  -3  13  12       11.67       12.58      4.65 o 
  -2  13  12        7.67        6.93      4.48 o 
  -1  13  12        0.02       -1.46      3.98 o 
   0  13  12        3.03       10.50      6.61 o 
 -12   1  13        1.62        1.99      3.24 o 
 -11   1  13        0.29        3.95      2.86 o 
 -10   1  13       10.76       11.27      3.03 o 
  -9   1  13        1.11       -1.40      2.52 o 
  -8   1  13       20.66       27.34      3.05 o 
  -7   1  13        0.79       -0.82      1.83 o 
  -6   1  13        0.57       -2.00      2.00 o 
  -5   1  13       12.90       10.96      2.99 o 
  -4   1  13        0.29        0.00      4.67 o 
  -3   1  13        3.33        5.45      4.67 o 
  -2   1  13        1.33       -0.78      4.28 o 
  -1   1  13        2.60        3.50      4.86 o 
   0   1  13        2.65        6.22      3.85 o 
   1   1  13       13.90       19.66      4.68 o 
   2   1  13        3.22        4.22      4.47 o 
   3   1  13        0.07        6.62      4.20 o 
   4   1  13        1.36       -1.11      5.06 o 
   5   1  13        5.05        7.26      4.53 o 
 -12   2  13        1.32        2.33      3.96 o 
 -11   2  13        2.38       -1.14      4.10 o 
 -10   2  13        2.02        0.70      2.24 o 
  -9   2  13       27.88       29.05      3.00 o 
  -8   2  13        3.82        1.92      2.08 o 
  -7   2  13        0.54        0.75      1.87 o 
  -6   2  13        0.11        2.15      2.16 o 
  -5   2  13       12.91       17.68      3.41 o 
  -4   2  13        2.08        5.06      5.06 o 
  -3   2  13       51.31       65.74      8.95 o 
  -2   2  13        0.93        1.94      5.06 o 
  -1   2  13       20.40       44.73      8.17 o 
   0   2  13        0.01        2.33      5.06 o 
   1   2  13        1.76        0.39      5.45 o 
   2   2  13        8.34        6.22      4.13 o 
   3   2  13       11.64        9.11      4.53 o 
   4   2  13        0.82        8.59      4.53 o 
   5   2  13        1.35       -2.54      5.64 o 
 -12   3  13        2.30       -1.06      3.30 o 
 -11   3  13        0.00        1.18      2.71 o 
 -10   3  13       23.01       25.49      3.35 o 
  -9   3  13        2.24        1.94      2.33 o 
  -8   3  13        2.50        1.99      2.15 o 
  -7   3  13        0.54       -1.15      1.93 o 
  -6   3  13       40.69       46.04      4.54 o 
  -5   3  13       51.59       58.60      4.77 o 
  -4   3  13        7.50        4.28      5.45 o 
  -3   3  13       10.28        2.72      4.67 o 
  -2   3  13        7.07        4.67      5.45 o 
  -1   3  13        3.38       -1.17      4.67 o 
   0   3  13        0.78        1.56      5.06 o 
   1   3  13        0.01       -4.28      5.06 o 
   2   3  13        2.58        5.06      5.45 o 
   3   3  13        1.07        0.93      3.89 o 
   4   3  13        0.02       -1.56      3.00 o 
   5   3  13        1.09       -0.78      6.22 o 
 -12   4  13        0.10       -1.56      3.66 o 
 -11   4  13       15.81       24.14      3.84 o 
 -10   4  13        2.94        2.92      2.49 o 
  -9   4  13        2.83        4.50      2.54 o 
  -8   4  13       13.53       11.61      2.73 o 
  -7   4  13       35.66       38.98      3.80 o 
  -6   4  13       62.51       80.16      8.70 o 
  -5   4  13        5.82        8.26      3.13 o 
  -4   4  13       16.25       13.63      3.41 o 
  -3   4  13       11.45       17.50      6.61 o 
  -2   4  13        1.47       -3.89      3.89 o 
  -1   4  13        5.89       -1.94      4.67 o 
   0   4  13        0.73       -0.78      4.67 o 
   1   4  13        1.59        3.89      5.83 o 
   2   4  13       21.48       25.89      5.64 o 
   3   4  13        0.26        2.28      2.75 o 
   4   4  13        4.80        4.22      3.30 o 
 -11   5  13        3.22        4.71      3.24 o 
 -10   5  13        1.58       -2.24      2.50 o 
  -9   5  13        5.52        6.96      2.72 o 
  -8   5  13        7.72        8.21      2.61 o 
  -7   5  13        0.50        2.08      2.28 o 
  -6   5  13       13.57        8.59      3.27 o 
  -5   5  13        5.15        8.71      3.35 o 
  -4   5  13        0.69        0.40      2.84 o 
  -3   5  13       14.71        9.33      6.22 o 
  -2   5  13        4.68        5.06      5.83 o 
  -1   5  13        4.89        5.83      5.45 o 
   0   5  13       18.38       21.00      7.00 o 
   1   5  13        0.13        0.78      5.45 o 
   2   5  13        0.02        0.52      2.72 o 
   3   5  13        4.53        4.76      3.05 o 
   4   5  13        0.51       -3.50      5.83 o 
 -11   6  13        0.50        1.74      3.30 o 
 -10   6  13        5.55        8.91      2.87 o 
  -9   6  13        0.29        3.31      2.48 o 
  -8   6  13       26.09       35.65      5.04 o 
  -7   6  13      118.86      133.44      6.09 o 
  -6   6  13       29.91       24.46      4.10 o 
  -5   6  13        1.01        1.63      2.99 o 
  -4   6  13        0.25       -1.72      2.86 o 
  -3   6  13        0.87       -2.33      4.28 o 
  -2   6  13       16.99       22.17      7.00 o 
  -1   6  13        0.01       -1.17      4.28 o 
   0   6  13        6.55        8.56      6.22 o 
   1   6  13       11.80       10.58      2.54 o 
   2   6  13       27.60       32.70      5.06 o 
   3   6  13        0.22       -0.61      6.42 o 
   4   6  13        4.11        4.28      6.22 o 
 -10   7  13        0.04        0.24      2.70 o 
  -9   7  13       27.87       30.75      3.71 o 
  -8   7  13       18.35       17.20      3.08 o 
  -7   7  13        6.49        9.30      3.20 o 
  -6   7  13        2.48        4.02      3.37 o 
  -5   7  13        1.01       -0.26      3.14 o 
  -4   7  13        4.78        7.89      7.39 o 
  -3   7  13        0.23       -2.54      3.43 o 
  -2   7  13        3.43        3.89      5.45 o 
  -1   7  13        5.68       -3.50      4.67 o 
   0   7  13        5.39       -0.53      2.12 o 
   1   7  13        2.59        5.41      2.70 o 
   2   7  13        1.16        0.91      3.09 o 
   3   7  13       15.09       33.84      9.33 o 
 -10   8  13        3.94        3.94      3.12 o 
  -9   8  13        5.08        9.47      2.98 o 
  -8   8  13       37.35       44.67      4.54 o 
  -7   8  13       25.99       29.74      4.02 o 
  -6   8  13       20.40       16.90      4.36 o 
  -5   8  13        0.76        5.36      4.26 o 
  -4   8  13        0.27        0.03      3.71 o 
  -3   8  13        0.00       -2.18      3.71 o 
  -2   8  13        1.58       -0.39      5.06 o 
  -1   8  13        1.73       -1.80      1.80 o 
   0   8  13        1.72        1.24      2.47 o 
   1   8  13        9.94        8.32      3.09 o 
   2   8  13       18.39       24.84      4.38 o 
   3   8  13        0.40       -3.11      5.45 o 
  -9   9  13        0.07       -0.32      1.96 o 
  -8   9  13       14.70       11.41      4.10 o 
  -7   9  13       24.32       20.87      5.73 o 
  -6   9  13        0.86       -0.39      3.14 o 
  -5   9  13        7.08        7.17      4.37 o 
  -4   9  13       45.71       46.91      6.25 o 
  -3   9  13        9.58        7.09      4.26 o 
  -2   9  13        1.94       -0.04      2.53 o 
  -1   9  13        0.00       -2.40      2.40 o 
   0   9  13        4.82        7.20      3.00 o 
   1   9  13       21.54       28.37      9.72 o 
   2   9  13        0.39        5.45      6.22 o 
  -8  10  13        7.97        8.82      2.46 o 
  -7  10  13        4.30        3.16      2.35 o 
  -6  10  13        0.00       -0.60      1.87 o 
  -5  10  13        0.43        4.72      2.29 o 
  -4  10  13        6.24        4.18      2.54 o 
  -3  10  13       12.38        9.42      2.77 o 
  -2  10  13        0.02        1.98      3.05 o 
  -1  10  13        0.17       -0.86      2.94 o 
   0  10  13        0.59       -1.38      3.36 o 
   1  10  13        0.08       -2.72      5.45 o 
  -6  11  13        0.13        2.40      2.40 o 
  -5  11  13        0.63       -0.59      2.89 o 
  -4  11  13        0.28       -2.07      3.33 o 
  -3  11  13       14.35       17.76      3.30 o 
  -2  11  13       13.23       13.58      4.78 o 
  -1  11  13        1.61        1.17      5.83 o 
 -10   0  14        0.28        2.33      3.85 o 
  -9   0  14        0.40       -3.04      3.98 o 
  -8   0  14        6.25        9.33      3.98 o 
  -7   0  14        0.79        3.11      3.85 o 
  -1   0  14        0.10        8.56      5.83 o 
   0   0  14       21.24       29.95      7.78 o 
   1   0  14        0.24       10.89      6.22 o 
   2   0  14        8.75       26.84      8.17 o 
   3   0  14       12.77        5.83      6.61 o 
 -10   1  14        0.38        0.89      2.81 o 
  -9   1  14        0.04       -0.01      3.87 o 
  -8   1  14        0.59       -0.17      2.62 o 
  -7   1  14       23.36       24.55      3.49 o 
  -5   1  14        2.92        5.45      5.83 o 
  -4   1  14        0.48        4.28      5.45 o 
  -3   1  14       22.89       21.39      7.00 o 
  -2   1  14        0.78       -3.89      3.89 o 
  -1   1  14        8.65       13.61      6.22 o 
   0   1  14        1.33        5.45      5.83 o 
   1   1  14        8.32        9.33      6.22 o 
   2   1  14        4.30        0.19      4.13 o 
   3   1  14        1.57        0.12      4.37 o 
 -10   2  14        1.22        3.23      3.01 o 
  -9   2  14       22.11       21.32      3.58 o 
  -8   2  14        1.44       -1.83      2.03 o 
  -7   2  14        6.89        8.29      3.08 o 
  -6   2  14       19.16       23.83      4.03 o 
  -5   2  14        0.06       -4.67      4.67 o 
  -4   2  14       11.72       17.89      6.61 o 
  -3   2  14       13.27        7.00      5.83 o 
  -2   2  14       12.85       13.22      6.22 o 
  -1   2  14       11.78       12.84      6.22 o 
   0   2  14        2.62        5.45      6.22 o 
   1   2  14        7.67        8.56      6.61 o 
   2   2  14        3.63        4.28      6.61 o 
   3   2  14        1.38       10.89      7.00 o 
 -10   3  14        4.44        2.96      2.81 o 
  -9   3  14        3.57        3.74      2.34 o 
  -8   3  14        4.34        8.86      2.43 o 
  -7   3  14        1.88        4.00      2.76 o 
  -6   3  14       11.86        9.91      3.53 o 
  -5   3  14        4.33        5.83      5.83 o 
  -4   3  14       26.02       20.61      7.00 o 
  -3   3  14       22.14       22.56      7.00 o 
  -2   3  14        1.61       -0.39      5.45 o 
  -1   3  14        1.24        3.89      5.45 o 
   0   3  14        5.66       -0.39      5.06 o 
   1   3  14        2.46        1.94      5.83 o 
   2   3  14        0.13        1.56      5.45 o 
 -10   4  14        5.17        5.27      2.95 o 
  -9   4  14        6.77        7.35      2.91 o 
  -8   4  14        0.37        4.20      3.03 o 
  -7   4  14        2.41        3.46      2.96 o 
  -6   4  14       15.18       18.63      3.80 o 
  -5   4  14       31.90       35.40      8.17 o 
  -4   4  14        1.60       -1.17      5.06 o 
  -3   4  14       14.24       13.61      6.61 o 
  -2   4  14        5.90        7.78      6.22 o 
  -1   4  14        2.05        3.50      5.83 o 
   0   4  14        5.54        8.17      6.61 o 
   1   4  14        0.25       -5.45      5.45 o 
   2   4  14        0.25        6.61      6.22 o 
  -9   5  14       50.67       62.49      4.44 o 
  -8   5  14        0.38        5.17      2.91 o 
  -7   5  14        7.34        8.96      3.10 o 
  -6   5  14       19.15       16.80      3.95 o 
  -5   5  14        0.27        7.00      5.83 o 
  -4   5  14       20.21       15.95      6.61 o 
  -3   5  14        2.50        2.72      5.45 o 
  -2   5  14        3.32       -3.89      4.28 o 
  -1   5  14        0.25       -4.28      4.28 o 
   0   5  14        4.55        7.78      6.61 o 
   1   5  14        8.52       12.06      7.00 o 
   2   5  14        3.09       -0.39      6.22 o 
  -9   6  14        0.25        2.61      3.74 o 
  -8   6  14        0.05        1.57      2.95 o 
  -7   6  14        0.38        1.56      2.95 o 
  -6   6  14        1.80       -1.79      2.90 o 
  -5   6  14       13.66       12.85      4.31 o 
  -4   6  14        1.79        1.17      4.67 o 
  -3   6  14        2.65        0.39      5.06 o 
  -2   6  14        2.50        5.45      6.22 o 
  -1   6  14        0.01       -0.39      5.83 o 
   0   6  14        3.07        5.06      6.61 o 
   1   6  14        0.02       -1.56      5.83 o 
  -8   7  14       10.00        2.67      3.24 o 
  -7   7  14       12.04        7.90      3.34 o 
  -6   7  14        0.02        1.35      3.35 o 
  -5   7  14        8.12        9.32      4.53 o 
  -4   7  14        0.18       -3.50      5.83 o 
  -3   7  14        4.17       -4.67      4.67 o 
  -2   7  14        7.55        6.22      5.83 o 
  -1   7  14        0.07       -4.67      5.45 o 
   0   7  14        3.59       14.00      7.39 o 
  -7   8  14        0.20       -0.27      3.15 o 
  -6   8  14        0.45       -4.10      4.10 o 
  -5   8  14        3.42        2.41      4.26 o 
  -4   8  14        1.17       14.78      7.00 o 
  -3   8  14        7.44       19.45      7.78 o 
  -2   8  14        4.12        3.50      5.83 o 
  -1   8  14        0.93       -2.72      5.83 o 
  -5   9  14        3.11        2.61      4.86 o 
  -4   9  14        0.02        0.78      4.13 o 
  -3   9  14        0.47       -5.06      5.06 o 
  -8   1  15       12.16       14.00      7.39 o 
  -1   1  15        1.36        4.67      5.83 o 
  -4   2  15        2.97        3.11      6.22 o 
  -3   2  15        2.14       -5.06      5.06 o 
  -2   2  15        3.49        7.39      6.22 o 
  -1   2  15        0.03        0.00      6.22 o 
  -7   3  15        4.01        9.72      4.68 o 
  -6   3  15        2.26       -0.78      5.83 o 
  -5   3  15        4.51       11.67      6.61 o 
  -4   3  15        5.41       12.45      6.61 o 
  -3   3  15        0.90       -4.67      4.67 o 
  -2   3  15        0.43        3.89      6.22 o 
  -1   3  15        1.57        5.45      6.22 o 
  -6   4  15        1.55       -1.56      5.06 o 
  -5   4  15        0.62        5.83      6.22 o 
  -4   4  15        3.75        1.94      5.83 o 
  -3   4  15        0.01        3.11      6.22 o 
  -2   4  15        5.96        9.72      7.00 o 
  -5   5  15        1.43        7.78      7.00 o 
  -4   5  15        2.64        3.50      5.83 o 
                                                 
